# Supplementary material for: An automated workflow for enhancing microbial bioprocess optimization on a novel microbioreactor platform
Source: Microb Cell Fact. 2012 Oct 31;11:144. doi: 10.1186/1475-2859-11-144 (PMC3526558; doi:10.1186/1475-2859-11-144)
Supplement: Additional file 1 — Table S1. Backscatter data (gain 20): Synchronized induction and sampling (Over-night-culture) of C.glutamicum producing cutinase with three different SP: bpr (Well 1-9), YwmC (Well 10-18), AmyE (Well 19-27). Table S2: Backscatter data (gain 20): Synchronized induction and triggered sampling of C.glutamicum producing cutinase with three different SP: bpr (Well 1-10), YwmC (Well 11-20), AmyE (Well 21-31). Table S3: Backscatter data (gain 20): Triggered Induction and triggered sampling of C.glutamicum producing cutinase with three different SP: bpr (Well 1-12), YwmC (Well 13-24), AmyE (Well 15-36), Well 37-44: C.glutamicum with pEKEX2:Empty Vector. [file 1475-2859-11-144-S1.xlsx]

## Sheet: Sync Induct & Sync Sampl
Suppl. Table 1: Backscatter data (gain 20): Synchronized induction and sampling (Over-night-culture) of C.glutamicum producing cutinase with three different SP: bpr (Well 1-9), YwmC (Well 10-18), AmyE (Well 19-27).
t [h]	Well: 1	2	3	4	5	6	7	8	9	10	11	12	13	14	15	16	17	18	19	20	21	22	23	24	25	26	27
0.01103	21.36	22.66	24.29	22.05	15.53	20.13	25.04	14.48	20.57	22.54	21.12	23.85	23.44	19.73	18.17	23.67	24.48	33.46	27.08	27.16	22.78	17.56	28.67	28.87	26.09	17.59	24.61
0.0943	21.62	22.81	24.49	22.37	15.37	20.37	25.31	14.48	20.65	22.71	21.32	24.37	23.87	19.71	18.14	24.31	24.54	33.69	27.63	27.66	22.58	17.58	29.3	29.31	26.43	17.85	25.39
0.17769	22.16	23.21	25.04	22.55	15.5	20.65	25.68	14.48	20.95	22.74	21.52	24.58	24.23	19.79	18.17	24.19	25.04	33.72	27.88	27.53	23.18	17.75	29.76	29.53	26.38	17.98	25.47
0.2608	22.57	23.82	25.31	22.8	15.44	20.46	26.12	14.66	21.3	22.9	21.56	24.84	24.32	20.02	18.27	24.57	25.28	34.16	28.56	28.26	22.9	18.11	29.79	30.12	26.75	17.88	25.88
0.34458	22.93	24.05	25.7	23.32	15.75	20.95	26.23	14.94	21.24	23.32	22	25.1	24.54	20.37	18.07	24.86	25.71	34.47	29.11	28.47	22.98	18.43	30.27	30.14	27.19	18.16	26.43
0.4276	23.27	24.49	26.14	23.77	15.61	20.89	26.63	14.89	21.99	23.13	22.14	25.24	25.15	20.4	18.63	25.21	26.11	34.96	29.45	29.18	22.9	18.37	30.72	30.61	27.77	18.37	26.64
0.51099	23.7	24.9	26.52	23.83	15.85	21.09	26.73	15.2	21.85	22.98	22.54	25.7	24.84	20.43	18.68	25.45	26.52	35.43	30.14	29.57	23.21	18.68	30.95	30.98	27.82	18.62	27.28
0.59436	24	25.02	27.01	24.46	16.14	21.32	27.21	15.37	22.23	23.24	23.03	26.14	25.16	20.95	18.88	25.77	26.76	36.04	30.72	30.47	23.54	18.8	31.3	31.68	28.24	18.55	27.74
0.67761	24.43	25.77	27.36	24.81	16.36	21.48	27.48	15.59	22.55	23.85	23.24	26.49	25.76	20.97	18.45	26.09	26.99	36.38	30.96	30.85	23.53	19.3	31.95	31.91	28.81	19.04	27.92
0.76122	24.93	26.08	28.09	25.01	16.28	21.73	27.88	15.55	22.83	23.93	23.53	26.96	26	21.47	18.71	26.66	28.03	36.84	31.72	31.2	23.77	19.35	32.36	32.35	29.21	19.03	28.46
0.84459	25.04	26.4	28.37	25.62	16.31	22.16	28.41	15.69	23.12	24.09	23.77	27.41	26.28	21.36	18.88	27.04	27.97	37.37	32.01	31.68	24.17	19.42	32.61	32.85	29.66	19.23	29.01
0.92763	25.65	26.83	28.85	26.23	16.37	22.2	28.5	16.1	23.5	24.46	23.99	27.37	26.6	21.93	19	27.21	28.43	37.54	32.41	32.17	24.06	19.84	33.6	33.08	29.82	19.42	29.48
1.01104	26.26	27.25	29.4	26.35	16.83	22.49	28.98	16.37	23.83	24.67	24.7	27.95	27.27	22.06	19.2	27.82	29.05	38.19	33.48	32.91	24.54	20.04	33.75	33.92	30.27	19.73	29.85
1.09449	26.73	27.83	29.85	26.79	16.98	22.8	29.48	16.4	24.03	24.96	24.81	28.46	27.19	22.22	19.35	27.95	29.47	38.5	34.07	33.69	24.28	20.26	34.2	34.36	30.81	19.76	30.12
1.1779	27.18	28.55	30.59	27.31	17.06	23.03	29.82	16.54	24.38	25.13	25.16	28.6	27.8	22.74	19.35	28.38	30.09	39.44	34.47	33.81	24.58	20.57	34.39	35.2	31.24	20.07	30.69
1.26123	27.77	28.9	31.02	27.99	17.41	23.3	30.43	16.91	24.99	25.45	25.22	29.24	27.92	22.96	19.76	28.84	30.53	39.6	35.16	34.32	25.12	21.01	34.88	35.63	31.62	20.49	31.68
1.34439	28.41	29.63	31.59	28.03	17.5	23.87	30.73	16.91	25.21	25.71	25.79	29.74	28.2	23.3	19.55	29.43	31.25	40.05	35.92	35.31	24.89	21.1	35.71	36.21	31.91	20.6	31.75
1.42789	28.92	30.01	32.3	28.76	17.69	24.16	31.19	17.23	25.73	26.17	26.11	30.32	29.04	23.59	20.05	29.98	32.03	40.97	36.85	35.95	25.15	21.1	36.53	36.65	32.53	20.89	32.53
1.51105	29.37	30.67	32.85	29.4	18.1	24.37	31.8	17.47	26.15	26.28	26.83	30.72	29.6	23.65	20.04	30.7	32.46	41.78	37.38	36.65	25.31	21.55	36.73	37.43	33.02	21.12	33.28
1.59441	29.76	31.39	33.45	29.79	18.31	24.95	32.21	17.72	26.47	26.44	27.31	31.27	29.76	24.23	20.23	31.14	32.91	42.27	38.03	37.32	25.47	21.87	37.43	38.1	34.01	21.52	33.66
1.67775	30.67	32.06	34.26	30.49	18.68	25.12	32.78	18.01	26.95	27.05	27.62	31.95	30.44	24.67	20.48	31.75	33.89	42.8	39.02	38.22	25.86	22.4	37.98	38.47	34.35	21.74	34.68
1.76122	31.42	32.49	34.78	31.04	18.86	25.56	33.14	18.3	27.39	27.41	27.76	32.2	31.04	25.22	20.69	32.01	34.26	43.34	39.66	39.2	26.05	22.55	38.35	38.99	35.02	22.26	35.05
1.84443	31.85	33.14	35.93	31.51	19.27	25.91	33.66	18.63	27.94	27.83	28.66	32.96	31.62	25.47	20.72	32.68	35.02	44.22	40.6	39.89	26.32	23.18	39.4	39.92	35.89	22.45	35.98
1.92802	32.64	33.91	36.53	32.35	19.36	26.32	34.09	18.6	28.46	28.21	28.63	33.39	32.07	26.11	20.74	33.02	35.89	44.86	41.46	41.2	26.61	23.48	39.98	40.71	36.18	22.78	36.96
2.01134	33.17	34.7	37.35	32.97	19.88	26.89	35.13	18.92	29.14	28.55	29.24	34.07	32.33	26.37	21.24	34.3	36.55	45.59	42.62	41.47	26.79	23.94	40.57	41.63	37.13	23.39	37.08
2.09444	33.94	35.57	38.61	33.97	20.2	27.18	35.34	19.38	29.74	28.87	29.6	34.9	32.96	27.1	21.23	34.85	37.34	46.42	43.32	42.5	27.19	24.48	41.12	42.16	37.71	23.77	37.9
2.17821	34.81	36.24	39.41	34.27	20.46	27.82	36.12	19.35	30.38	29.3	30.29	35.68	33.84	27.21	21.73	35.77	38.03	47.26	44.42	43.64	27.22	24.67	41.82	42.91	38.39	24.03	39.06
2.26128	35.45	37.08	39.99	35.25	20.68	28.37	37.06	19.68	30.87	29.92	30.85	36.22	34.18	27.94	21.73	36.44	38.91	47.94	45.56	44.85	27.76	25.48	43.02	43.76	39.25	24.61	39.87
2.34476	36.55	38.07	41.06	35.81	20.92	29.01	38.03	20.14	31.75	30.29	31.24	36.87	34.94	28.35	21.59	37.13	39.69	48.87	46.81	45.62	28.11	25.71	43.24	44.83	40.57	24.81	40.45
2.42804	37.43	38.68	42.05	36.74	21.42	29.65	38.27	20.57	32.27	30.84	31.66	37.61	35.45	29.21	22.26	37.86	40.73	49.53	47.39	46.66	28.15	26.38	44.68	45.9	41	25.47	41.37
2.51133	38.04	39.63	43.18	37.54	21.74	30.27	39.23	20.78	32.99	31.42	32.38	38.65	36.48	29.91	22.23	38.65	41.55	50.58	48.74	48.2	28.63	26.58	45.23	47.12	42.31	25.85	42.28
2.59455	39.25	40.33	44.1	38.24	22.22	30.73	39.99	21.32	33.6	31.74	33.16	39.2	37.09	30.37	22.83	39.81	42.56	51.47	49.77	48.94	28.79	27.41	46.01	47.68	42.82	26.4	43.78
2.67797	39.86	41.54	45.47	39.09	22.32	31.51	40.79	21.76	34.45	32.59	33.28	40.5	37.87	30.9	22.74	40.71	43.4	52.95	51.33	50.8	29.45	28	47.26	49.18	43.96	27.16	44.74
2.76135	41.23	42.51	46.69	40.16	23.13	32.43	41.92	22.31	35.43	32.91	34.06	41.81	38.97	31.56	23.19	42.04	44.6	53.53	52.74	52.05	30.05	28.73	47.97	50.2	45.29	27.47	46.14
2.84479	42.07	43.84	48.2	41.73	23.3	32.99	42.42	22.57	36.58	33.86	34.74	42.25	40.01	32.41	23.25	42.89	45.85	55.22	54.28	53.32	30.4	29.37	49.26	51.91	46.3	28.02	47.21
2.92797	43.66	45.14	49.62	42.54	23.8	33.95	43.82	22.9	37.37	34.49	35.52	43.47	40.96	33.55	23.8	44.33	47.43	56.12	56.14	54.89	30.67	30.24	50.75	53.04	47.58	28.93	48.28
3.0113	44.46	46.08	50.77	43.38	24.16	34.85	44.8	23.35	38.44	35.42	36.1	45.09	42.13	34.29	24.08	45.5	48.39	57.4	57.37	56.46	31.14	30.72	52.23	54.23	48.62	29.69	49.77
3.09481	46.11	47.64	52.66	44.97	25.01	35.81	45.88	24.09	39.28	36.27	36.94	46.13	42.91	35.36	24.46	46.83	49.9	58.82	58.9	58.96	31.85	31.98	53.41	56.78	50.34	30.37	51.3
3.17809	47.53	48.97	53.79	46.14	25.62	36.93	47.18	24.35	40.57	37.02	37.89	47.32	44.21	36.36	24.87	47.94	50.8	60.32	61.2	60.21	32.44	32.67	54.49	57.28	51.9	31.16	52.81
3.26147	48.39	50.92	55.7	47.79	25.86	37.69	48.57	24.92	42.08	37.99	38.74	48.51	45.52	36.96	25.15	49.47	52.49	61.3	62.36	61.66	33.01	33.48	55.66	58.79	53.01	32.04	54.11
3.34475	49.47	52.43	57.65	48.63	26.49	38.74	49.58	25.42	43.23	38.7	39.63	49.39	46.07	38.36	25.6	50.77	53.7	63.19	64.04	63.57	33.49	34.36	57.27	60.53	54.54	32.67	56.24
3.42806	51.41	53.74	59.19	50.08	27.42	39.89	50.86	26.15	44.3	39.43	40.13	50.72	47.68	39.11	26.17	52.52	55.44	64.27	65.87	65.78	33.91	35.55	58.9	62.47	56.05	33.77	57.77
3.51151	52.99	55.37	60.69	51.74	27.63	41.21	52.31	26.66	45.56	40.56	41.57	52.72	48.89	39.87	26.73	54.12	57.25	66.03	67.31	67.66	35.13	36.19	60.76	63.86	57.82	34.9	59.68
3.59476	54.6	56.5	63.05	53.07	28.26	42.22	53.88	27.18	47.06	41.52	41.67	54.02	50.31	41.25	26.75	55.33	59.05	67.87	69.31	69.28	35.58	37.05	62.18	65.92	59.3	35.83	61.75
3.67818	56.11	58.92	64.24	54.28	28.85	43.29	55.59	27.86	48.17	42.65	42.86	55.07	51.47	42.51	27.13	56.81	60.36	69.08	71.23	71.5	35.81	38.22	63.6	67.08	60.78	36.5	63.65
3.76172	58.18	60.96	66.5	55.74	29.57	44.71	56.87	28.37	49.56	43.95	44.07	57.27	53.44	43.82	27.74	58.58	61.83	71.14	73.72	73.56	36.76	39.6	65.49	69.35	63.07	37.81	65.55
3.84466	59.68	61.98	68.06	57.65	30.24	45.91	57.98	29.39	51.26	44.4	44.89	58.92	54.34	44.48	28.08	60.41	64.01	73.59	75.27	75.62	37.25	40.25	67.03	71.34	64.74	38.8	67.05
3.9282	62	64.48	69.78	59.83	30.84	47.21	60.17	29.92	52.8	45.58	46.04	60.27	56.69	45.93	28.66	62.68	65.09	75.18	77.91	78	38.01	41.6	68.96	72.83	66.65	39.89	68.74
4.01158	63.51	66.7	72.47	61.72	31.71	48.8	62.18	30.72	54.54	47.26	46.97	62.1	57.72	47.39	29.1	64.88	67.12	76.72	79.27	80.25	38.7	42.71	71.15	75.35	69.23	41	71.02
4.09517	64.93	67.8	75	62.53	32.29	50.43	63.34	31.34	56.64	48.28	47.65	63.94	59.59	49.03	29.07	66.5	68.39	78.58	82.38	82.26	39.38	44.21	72.94	77.06	71.11	42.15	73.14
4.17843	66.9	69.86	76.89	63.95	32.93	51.88	65.77	31.8	57.77	49.53	49.15	65.9	61.17	49.93	30.03	68.82	70.71	80.31	84.11	85.15	40.19	45.64	74.8	79	72.76	43.55	75.15
4.26163	69.03	72.45	79.39	66.03	34.13	53.47	66.87	32.68	59.63	50.69	50.26	67.64	63.08	51.79	30.52	71.12	72.57	83.19	86.79	87.95	40.57	46.54	76.52	80.89	75	44.42	77.39
4.34492	70.82	74.78	82.29	67.49	34.65	55.41	69.15	33.59	61.46	52.32	51.01	69.64	64.82	53.39	30.88	72.59	74.31	84.26	90.01	90.23	42.04	48.52	78.71	83.47	77.61	45.94	80.13
4.42838	72.6	76.72	84.52	69.66	35.72	57.4	70.77	34.23	63.54	53.77	52.58	72.13	66.71	54.8	31.17	74.92	76.78	86.67	92.36	93.35	42.56	49.59	80.84	86.06	79.39	47.12	82.15
4.51154	75.01	78.97	87.13	71.53	36.55	58.96	72.28	34.68	65.8	55.27	53.71	73.76	68.25	56.32	31.88	77.35	78.63	88.65	94.64	96.96	43.44	51.1	82.37	87.36	81.68	48.52	84.98
4.59494	77.12	81.54	90.39	73.73	37.52	61.2	75.53	35.92	68.01	56.24	55.34	75.49	70.85	58.21	32.33	79.24	80.72	91.28	97.86	98.73	43.99	52.49	84.67	90.81	84.46	50.32	87.5
4.6784	78.93	83.63	92.41	75.94	38.19	62.99	77.04	36.36	70.1	58.34	56.5	78.16	72.36	59.86	32.85	81.56	82.78	93.75	101.63	103.23	44.89	54.2	87.65	93.77	86.03	51.44	90.27
4.76183	82.05	86.27	95.66	78.08	39.44	64.84	79.09	37.54	72.91	59.53	57.91	80.4	74.81	61.91	33.17	84.21	85.4	95.45	104.01	105.38	46.02	56.03	89.86	95.75	89.2	53.25	92.82
4.84496	84.11	88.94	99.63	80.49	40.36	67.48	81.88	38.44	75.35	61.62	59.01	82.58	77.52	64.09	34.5	87.97	87.92	98.1	107.97	109.59	46.78	57.69	91.71	98.62	92.67	55.31	95.9
4.92813	87.48	92.06	102.42	82.83	41.28	69.57	83.67	39.35	77.74	63.28	60.23	85.08	79.5	66.44	34.78	90.01	90.68	101.43	111.18	113.51	47.96	59.69	94.65	101.53	94.74	57.08	99.46
5.01185	89.94	94.44	106.28	85.86	42.53	72.45	86.24	40.41	80.26	64.96	62.97	87.65	81.28	68.73	35.36	92.96	93.25	103.55	115.48	117.3	48.68	62.23	98.08	105.26	97.47	58.69	102.54
5.09494	92.48	98.27	110.63	88.2	43.87	74.8	88.52	41.35	82.83	67.02	63.95	90.67	84.52	70.76	35.97	95.9	96.04	106.72	119.17	121.93	49.65	63.58	100.72	108.31	101.18	60.38	105.47
5.17831	95.09	101.44	114.67	90.58	44.91	77.79	91.84	42.11	85.73	68.83	65.96	93.86	87.43	73.21	36.45	99.87	99.78	109.32	123.03	125.28	50.93	66.03	103.43	112.25	103.79	63.08	109.21
5.26185	98.85	104.49	118.58	94.21	46.1	80.6	94.33	43.53	88.65	70.98	67.28	97.05	89.81	74.86	37.09	102.75	101.87	112.23	127.6	130.54	52.14	68.21	106.86	115.5	107.84	64.84	113.05
5.34499	102.43	107.87	122.71	97.02	47.33	83.6	96.89	44.22	91.25	72.89	69.03	99.17	92.5	77.09	37.78	106.71	104.54	115.39	131.76	134.05	52.93	70.41	110.12	118.93	111.1	67.63	118.17
5.4283	105.21	111.51	127.15	99.98	48.46	86.09	100.27	45.21	94.96	75.14	70.57	102.51	95.86	80.09	38.28	110	108.08	118.87	135.36	140.03	54.11	73.03	114	123.06	114.46	69.67	121.71
5.51163	108.43	115.82	132.05	102.62	49.96	88.9	104.36	46.07	98.01	77.29	72.14	106.39	98.94	82.49	39.14	113.69	111.79	122.26	141.07	144.7	55.45	74.62	117.43	126.36	118.35	71.7	126.18
5.59523	112.69	119.08	136.78	106.29	51.39	91.94	106.8	47.64	102.04	79.21	74.49	109.79	102.05	84.7	39.72	117.6	116.06	125.52	145.8	149.52	56.53	76.94	121.03	130.95	122.33	74.77	130.63
5.67861	116.37	123.96	141.66	109.38	52.66	96.18	110.23	48.89	105.88	82.31	76.17	113.41	105.21	88.14	40.76	121.64	119.33	129.59	150.42	155.76	57.97	79.99	123.99	135.88	127.12	76.94	135.48
5.76196	119.86	127.79	147.91	113.36	54.54	99.64	114.79	50.02	108.93	84.61	78.07	117.43	109.44	91.36	41.03	126.8	123.41	133.32	156.08	160.62	58.98	82.43	128.22	140.89	130.92	79.97	140.43
5.84515	124.35	133.67	153.43	116.95	56.06	103.7	117.92	51.3	113.59	86.99	79.7	121.72	112.83	94.22	41.81	131.18	127.52	137.35	161.21	167.09	60.87	84.89	132.33	145.19	134.78	82.87	145.24
5.92829	129.26	138.29	159.96	121.23	58.03	106.97	122.41	52.8	117.77	90.46	82.4	126.18	117.22	97.73	43.09	136.31	131.88	141.16	167.22	173.21	62.1	89.14	137.41	150.33	140.46	85.48	151.25
6.01185	133.33	143.33	166.23	125.11	59.42	110.95	126.31	53.77	122.01	93.37	84.7	130.63	121.2	101.75	43.75	141.41	137.21	145.31	174.56	179.93	63.55	91.63	142.06	155.67	145.45	88.36	156.44
6.09498	137.88	149.49	172.9	129.9	61.28	115.07	131.88	55.31	126.94	96.3	87.36	135.76	125.72	105.76	44.77	146.9	141.31	150.59	179.66	187.7	64.88	94.58	146.4	161	150.71	92.16	163.04
6.17844	143.13	154.42	179	135.32	63.36	120.81	136.4	56.66	132.33	99.58	89.77	140.22	130.08	109.62	45.5	152.82	145.91	156.05	188.39	195.8	66.68	98.48	151.69	167.65	156.74	95.14	169.79
6.26194	149.69	160.59	187.2	139.54	65.6	124.96	140.4	58.63	138.7	103.3	92.56	146.41	135.7	113.8	46.52	158.5	152.16	161.17	195.65	203.95	68.82	102.11	158.53	173.4	162.97	99.2	175.2
6.34512	155.37	166.54	195.41	145.46	67.48	130.68	145.95	60.14	143.48	106.22	94.73	151.95	140.47	118.21	47.96	164.84	158.57	166.46	203.17	211.64	69.67	106.48	163.55	180.24	168.49	102.69	183.14
6.42871	160.45	173.54	203.57	149.81	69.81	136.08	152.06	61.51	149.87	109.76	97.55	157.47	146.15	122.45	48.45	171.16	163.23	173.04	211.61	220.66	72.07	110.46	168.75	186.68	175.46	107.35	190.84
6.51173	164.03	177.49	208.47	153.61	71.55	139.48	154.96	62.5	153.78	112.89	99.55	162.05	149.81	125.73	49.03	175.1	165.91	175.34	215.84	225.67	72.76	112.37	171.74	191.12	178.97	109.77	194.89
6.59541	168.2	182.28	215.3	157.58	73.58	144.49	159.11	64	158.19	115.98	102.1	166.61	154.63	129.95	50.06	180.91	170.58	179.95	220.07	230.38	74.46	115.98	176.56	196.52	182.76	113.15	199.27
6.67867	171.01	184.44	218.28	159.96	74.91	147.34	161.61	65.26	160.95	117.19	104.75	170.63	158.14	132.74	50.68	183.7	175.77	184.68	225.83	235.2	76.17	119.51	181.38	199.91	187.5	116.27	204.07
6.7622	177.37	191.36	225.01	165.42	76.86	151.87	167.28	66.65	166.28	121.29	106.16	175.74	163.12	137.12	52.14	190.72	179.95	187.75	233.63	240.77	77.16	121.61	185.38	204.96	193.24	119.75	210.27
6.84538	183.9	199.18	224.78	171.37	79.24	158.37	173.85	68.42	172.76	125.11	108.78	182.16	168.15	141.22	52.58	197.77	187.15	194.25	242.24	248.04	79.56	127.08	193.38	213.52	200.95	123.52	218.89
6.92865	192.13	208.07	221.7	178.39	82.15	165.77	180.24	70.05	181.02	128.37	113.1	189.14	175.01	147.3	53.97	206.55	195.56	202.87	250.63	246.27	81.39	133.1	201.89	222.1	208.7	129.14	229.08
7.01215	199.85	214.79	220.14	185.89	85.13	173.04	187.26	72.07	188.82	133.96	115.82	197.38	183.23	154.18	55.21	214.71	203.68	210.18	250.51	244.21	83.51	137.85	209.14	231.31	217.29	134.75	238.27
7.09517	204.81	221.39	220.29	189.91	87.14	178.93	191.7	72.88	192.43	137.3	119.52	202.73	188.33	158.13	56.18	219.68	208.64	214.45	247.82	244.02	84.79	142.23	214.5	236.96	222.38	138.7	241.03
7.17864	210.54	228.41	220.72	194.38	89.57	184.36	197.1	74.75	197.57	140.75	121.61	209.46	194.11	163.1	57.4	225.3	212.04	219.75	246.01	241.26	86.9	144.67	218.45	240.97	226.66	142.57	245.52
7.26193	214.88	231.65	217.87	199.54	92.06	188.53	201.37	77.06	201.46	143.97	125.78	214.1	197.65	167.96	58.23	229.94	217.7	224.37	244.19	241.58	88.2	150.47	222.38	245.55	232.14	148.24	245.03
7.3453	221.1	238.18	217.9	204.72	94.09	193.87	205.66	77.99	207.35	148.04	128.04	220.31	204.96	172.23	59.16	234.62	222.66	230.99	243.24	241.23	90.93	154.15	229.21	252.7	238.01	151.22	243.88
7.4286	224.12	242.56	217.62	207.8	96.06	198.31	210.01	79.24	212.1	150.9	130.02	225.25	208.3	176.33	59.71	239.64	226.11	234.82	243.35	241.41	91.43	159.35	233.08	255.59	243.35	155.75	242.79
7.51222	233.94	248.6	214.91	218.02	98.34	207.51	218.05	81.24	220.84	155.95	133.33	233.66	216.95	182.85	61.11	250.89	235.16	240.53	241.73	237.81	93.68	164.4	242.59	254.11	252.17	162.48	240.83
7.59525	234.35	248.33	214.54	227.86	102.05	218.28	226.76	83.3	229.39	161.87	138.14	245.4	227.53	191.94	62.41	258.21	236.55	252.69	242.13	238.06	96.48	172.93	249.53	253.09	258.88	169.65	242.45
7.67869	233.39	247.12	214.18	236.96	106.43	229.5	238.12	85.4	238.97	168.25	142.75	253.51	238.27	200.72	64.06	254.76	236.61	260.41	241.26	237.28	98.65	180.3	249.12	252.74	256.03	178.32	241.67
7.76213	232.18	247.9	213.7	243.06	108.78	235.81	240.7	87.07	243.31	173.08	145.39	249.12	243.15	205.62	64.9	254.83	234.52	262.85	239.37	237.93	100.89	185.53	246.36	252.08	254.18	183.75	239.93
7.84536	231.33	247.18	212.19	248.2	111.65	241.08	246.27	88.82	246.62	176.82	150.44	249.71	241.54	211.4	66.13	253.1	234.12	261.1	238.76	236.61	103.09	190.98	245.87	251.41	252.93	189.9	238.25
7.92892	231.6	245.5	212.44	248.94	116	250.8	246.27	91.25	248.05	182.86	154.19	247.68	239.81	221.52	67.46	251.56	235.45	258.23	239.86	236.26	105.41	201.28	246.14	251.13	252.92	199.47	239.35
8.01208	230.9	244.34	211.76	247.35	120.1	263.83	244.57	93.86	245.24	191.5	159.47	247.17	239.35	232.97	68.77	251.27	233.77	257.8	236.73	235.2	108.8	210.07	245.55	250.86	252.7	208.58	237.6
8.09564	230.35	246.48	213.29	245.96	125.22	263.16	242.54	95.99	244.98	198.29	165.68	245.82	238.35	243.63	70.34	252.69	234.23	256.49	236.56	235.37	112.05	219.3	244.4	249.77	251.71	219.2	238.67
8.17866	230.93	244.75	210.85	246.19	128.21	261.88	244.28	98.16	245.69	206.09	169.89	246.88	238.94	252.34	71.96	251.99	236.71	256.21	234.79	234.36	113.59	225.51	243	249.38	251.27	224.29	237.05
8.26238	228.03	242.51	210.54	244.83	132.71	259.63	243.34	100.98	244.56	213.37	175.11	246.34	235.98	254.18	73.27	249.42	232.97	255.57	235.03	234.06	116.95	236.94	243.72	249.3	250.8	237.28	236.26
8.34562	229.36	243.73	210.3	246.11	137.94	261.34	243.08	102.82	245.99	219.07	178.97	245.62	237.86	251.26	74.28	251.73	233.78	257.19	235.36	233.19	119.71	244.13	243.44	247.88	249.5	243.88	236.16
8.42902	226.7	242.89	210.16	244.75	140.44	262.23	242.73	104.62	243.78	225.01	183.15	245.17	236.24	250.75	75.97	249.32	234.07	253.94	232.58	232.75	121.8	248.08	242.31	245.06	248.97	248.83	234.33
8.51241	225.25	239.93	209.92	242.69	146.23	257.92	240.79	106.22	243.05	233.52	189.47	242.45	236.07	247.03	77.62	248.19	231.04	252.48	232.53	232.01	124.8	258.59	243.09	245.9	248.36	252	235.08
8.59576	228.52	239.54	210.01	243.75	152.76	259.49	242.07	110.09	244.62	244.74	195.5	242.98	236.29	251.27	78.9	248.65	231.39	252.72	233.55	232.61	128.82	270.51	241.6	245.9	248.08	249.62	235.05
8.67857	226.93	241.55	209.95	244.02	154.36	260.03	241.6	111.51	243.46	248.54	198.78	243.85	235.74	250.19	79.33	247.06	232.29	253.07	231.57	232.36	131.03	267.8	241.54	244.34	248.29	250.69	234.29
8.7619	225.79	238.65	210.5	241.55	161.53	258.29	239.12	114.34	242.15	259.34	204.68	242.01	234.62	247.49	81.67	246.57	229.13	252.25	230.17	231.51	133.35	264.77	240.33	242.95	246.02	248.4	232.09
8.84523	226.47	239.15	208.5	243.58	168.98	257.91	240.09	117.11	242.08	269.98	215.85	242.45	234.21	249.18	83.21	246.14	229.14	250.71	232.2	231.71	138.38	266.09	241.6	243.4	246.71	249.09	234.29
8.92859	224.8	237.99	209.4	241.08	176.61	257.98	239.37	121.28	243.18	269.81	222.6	242.56	233.45	246.69	85.97	245.26	230.81	250.25	229.69	231.14	142.02	265.28	240.45	243.5	246.49	247.75	232.72
9.0119	224.64	237.98	210.93	239.96	183.43	258.5	240.34	124.62	240.88	269.11	230.64	242.48	234.44	248.55	87.17	246.68	231.25	249.84	232.9	232.35	146.62	266.24	239.77	244.27	248.83	248.31	235.48
9.0952	223.22	239.34	211.35	240.07	193.09	258.27	238.54	128.79	241.08	268.35	240.88	241.61	232.47	246.34	89.62	245.78	231.51	251.13	231.86	230.44	151.4	265.46	239.58	244.71	245.78	247.59	233.39
9.17859	225.1	238.32	210.93	241.32	200.47	257.56	239.41	134.02	241.37	268.21	249.3	241.29	232.97	247.18	91.63	245.62	229.72	250.66	231.78	232.33	156.69	264.5	239.78	242.18	244.42	248.42	236.21
9.26194	223.61	237.72	210.41	240.25	211.4	257.4	239.9	135.18	240.96	267.29	252.78	240.16	232.84	246.27	92.84	245.62	229.92	250.17	232.5	231.89	159.98	264.15	239.95	242.77	244.8	247.39	235.68
9.34529	224.22	239.12	208.94	239.69	220.83	255.45	238.62	139.53	240.3	267.03	249.94	240.54	232.64	245.99	94.41	245.75	229.91	249.36	231.4	231.17	166.43	264.26	238.48	242.71	245.11	247.3	234.7
9.42858	224.31	237.57	210.28	238.47	230.21	256.12	239.25	143.02	241.7	265.51	249.07	240.34	233.65	245.52	97.38	245.62	230.32	248.54	231.8	232.01	170.66	263.52	239.35	242.13	245.35	247.78	235.02
9.51196	223.99	237.84	210.82	238.68	242.3	257.83	239.52	147.8	241.03	266.83	248.94	240.82	231.89	246.68	99.66	243.29	229.62	247.59	231.07	230.81	177.1	262.36	240.19	242.24	243.61	245.56	232.9
9.59532	222.98	238.16	210.93	238.71	252.78	255.73	239.06	152.21	238.96	266.61	246.98	241.44	232.76	244.46	100.92	243.52	231.77	247.64	231.46	232.01	183.87	262.03	239.41	241.7	244.59	245.32	233.04
9.67865	224.08	237.77	210.38	237.71	265.8	254.37	240.25	157.44	240.53	264.93	249.67	241.72	233.81	244.94	104.4	244.83	228.81	248.63	230.88	231.56	189.49	262.52	239.22	242.8	244.33	245.41	235.34
9.76197	225.36	237.9	210.27	237.61	278.58	254.63	237.96	162.39	241.02	266.25	246.17	241.64	233.86	245.82	105.91	243.66	229.76	248.16	231.05	231.2	194.26	261.25	240.19	240.76	244.59	244.48	235.83
9.84532	224.72	237.37	210.38	236.3	288.12	256.17	238.19	166.23	240.83	264.5	246.33	240.77	231.37	244.25	108.37	244.68	229.3	247.76	230.82	230.08	200.24	260.64	237.54	243.2	243.85	244.3	233.49
9.92869	222.54	238.61	210.51	237.67	284.15	255.82	239.22	172.17	240.24	263.31	245.17	240.38	233.19	244.8	111.47	245.24	229.85	248.83	230.87	231.01	209.25	259.95	239.73	240.8	244.33	243.52	234.23
10.012	224.9	238.04	209.02	235.17	282.15	255.16	240.3	177.65	242.48	262.88	244.37	240.73	231.82	242.95	114.09	244.91	229.89	247.12	230.82	231.16	213.86	261.08	240.44	241.12	245.37	244.17	234.59
10.0954	224.25	236.59	208.93	233.48	281.99	255.85	239.95	182.22	239.14	261.98	245.33	240.8	233.49	244.95	117.08	242.82	230.96	248.63	229.54	230.55	221	258.96	241.23	240.18	245.24	243.38	234.88
10.1786	222.67	238.5	210.77	236.55	281.1	254.76	240.73	187.41	240.76	261.49	244.1	239.95	233.42	245	118.94	245.33	229.14	248.63	229.95	230.99	228.95	258.23	240.3	240.88	244.82	243.5	234.61
10.262	222.45	239.38	209.32	236.21	280.51	254.26	238.71	193.76	240.38	262.78	243.7	240.97	233.86	244.3	122.03	242.92	231.78	247.67	230.47	231.13	237.13	260.35	240.56	239.67	243.98	242.22	234.33
10.3453	224.6	238.01	210.73	235.61	280.75	253.89	238.88	200.38	240.27	260.35	241.75	240.41	232.3	245.04	124.48	243.9	230.99	248.11	229.59	230.55	244.6	257.85	240.34	240.45	243.9	244.51	234.52
10.4287	223.67	236.74	210.38	235.81	279.79	254.9	239.87	206.24	242.24	263.02	242.98	240.36	232.62	246.42	126.76	244.11	230.61	246.97	230.56	231.13	252.64	257.74	241.78	239.64	243.2	243.52	233.75
10.5122	222.38	238.5	210.12	232.75	277.65	256.53	239.43	212.47	239.32	259.08	241.43	241.37	233.77	244.28	130.13	242.16	230.72	246.45	230.2	230.41	261.14	258.99	240.94	241.38	243.95	244.02	233.97
10.5954	224.2	238.09	210.09	234.87	275.94	255.34	239.57	218.95	239.46	259.6	241.79	240.16	232.97	243.78	133.04	243.32	227.6	248.91	230.23	230.61	267.61	257.88	241.2	240.57	243.72	242.16	234.21
10.6788	222.51	236.19	211.32	234.09	275.33	254.69	237.58	226.87	241.02	259.56	240.79	240.68	232.18	245.23	136.08	242.94	229.54	246.75	230.55	232.01	277.04	258.2	240.31	241.21	244.19	243.47	234.36
10.762	224.61	238.85	210.1	233.16	274.31	253.44	239.48	234.1	239	259.16	239.08	240.82	234.78	245.58	138.58	243.58	231.43	248.8	231.31	230.98	279.76	259.59	241.08	240.05	244.3	243.64	234.99
10.8454	224.92	236.13	209.58	233.63	273.99	255.59	238.9	240.63	240.96	259.46	237.75	241.44	232.46	245.64	142.67	245.06	230.53	247.21	228.84	231.71	278.46	259.21	240.89	239.61	244.05	242.68	235.32
10.9289	223.36	235.45	209.66	234.52	274.2	253.57	240.01	247.33	240.54	258.58	238.27	240.18	232.59	244.74	142.98	242.33	228.99	246.34	230.58	229.6	277.03	258.47	239.6	238.07	244.46	242.88	234.62
11.0121	223.77	237.13	210.39	234.82	272.24	253.16	239.61	254.64	239.64	258.12	238.12	239.61	232.5	243.96	147.13	241.67	229.57	247.49	230.76	229.94	277.56	258.3	240.44	240.09	243.53	242.8	235.9
11.0954	223.39	237.14	210.71	233.26	271.79	256.12	239.17	262.36	240.01	258.37	238.61	239.9	232.82	244.48	151.83	242.8	230.14	246.28	228.93	229.66	276.71	257.08	240.92	240.15	243.95	242.18	233.92
11.1788	223.38	235.1	210.36	234.52	270.77	255.63	237.78	267.25	239.43	257.69	236.53	238.82	232.65	244.04	154.1	242.44	230.64	246.59	229.66	229.8	276.1	258.98	241.02	240.57	243.66	242.27	233.33
11.2622	225.27	235.19	208.68	233.91	270.53	254.43	238.16	266.15	240.54	258.3	236.64	238.79	232.1	244.74	156.47	242.27	231.63	243.96	229.59	228.99	275.36	257.43	239.17	238.16	241.87	241.78	234.35
11.3455	223.04	236.01	208.03	233.23	270.08	253.83	238.73	264.53	241.14	259.22	237.2	239.08	234.16	243.82	161.5	241.66	229.36	245.69	228.85	229.66	272.53	257.1	241.44	240.07	242.77	243.43	234.38
11.4288	224.12	236.71	210.35	232.33	269.7	253.77	239.28	262.5	238.82	259.01	237.19	238.45	231.63	244.74	163.67	243.55	228.78	246.4	229.77	230	273.32	258.44	241	240.01	243.23	241.96	234.16
11.5122	222.86	235.78	209.67	233.22	270.27	254.31	239.32	260.94	239.89	257.66	236.16	239.92	232.01	243.32	168.14	241.87	230.11	246.01	231.68	229.94	272.31	256.93	240.19	238.27	243.5	244.6	234.99
11.5956	221.39	236.33	209.26	233.28	268.96	252.23	237.31	263.54	238.41	256.61	236.47	239.69	231.97	243.26	171.8	243.21	229.6	245.21	228.49	229.3	270.63	258.05	240.24	239.57	243.02	241.26	234.87
11.6789	222.2	237.57	208.7	232.82	269.34	252.77	238.5	262	240.47	257.5	235.32	238.3	231.27	246.11	175.65	242.66	231.59	245.76	228.87	228.38	269.55	258.21	238.7	239.02	243.26	241.95	233.17
11.7622	223.12	235.08	210.94	233.05	269.57	254.51	237.09	260.11	241.4	257.83	236.26	238.12	230.75	244.94	179.52	243.27	230.18	245.93	227.68	228.96	269.54	256.09	241.66	238.8	241.96	243.63	234.06
11.8455	223.36	237.4	209.92	232.64	269.92	252.89	237.45	261.2	240.31	255.57	235.71	239.43	231.39	243.47	183.22	241.4	228.79	247.39	228.09	229.54	268.33	257.24	240.44	238.1	242.65	241.78	234.47
11.9289	221.79	236.15	208.96	231.69	266.16	252.64	239.46	260.52	238.7	257.34	236.21	237.51	231.4	244.85	187.61	242.07	228.66	244.07	227.39	230.66	269.9	258.84	239.54	238.06	242.77	242.74	234.61
12.0123	221.93	235.97	208.48	233.07	268.65	254.92	239.06	261.75	238.04	257.8	236.56	239.09	233.8	244.28	192.81	242.25	229.25	246.08	228.32	230.27	269.03	258.55	239.93	240.24	240.97	241.44	233.66
12.0955	221.03	235.86	210.1	234.07	267.73	252.87	236.94	256.32	238.61	255.59	236.12	240.63	231.16	243.64	198.2	244.97	229.54	245.94	228.26	228.75	266.65	257.43	240.45	240.44	243.05	241.14	233.1
12.1789	223.07	237.38	209.25	232.04	265.93	252.99	239.51	259.24	239.86	255.91	233.65	237.48	232.1	243.32	200.85	241.69	229.76	245.59	227.59	229.63	266.73	259.21	241.35	238.33	242.15	242.63	233.11
12.2623	221.59	236.85	207.32	232.65	269.4	254.69	239.25	255.27	239.2	256.32	234.53	238.64	231.45	243.2	207.93	243.08	228.69	245.73	228.35	228.66	265.38	257.37	242.63	238.22	242.37	241.09	235.77
12.3456	222.64	234.88	208.88	230.85	267.54	254.99	238.38	256.93	241.09	258.2	235.13	236.39	233.45	244.51	210.99	242.86	229.39	244.51	226.69	230.09	265.96	258.06	241.08	237.96	242.71	242.07	233.74
12.4291	223.38	235.8	209.69	232.9	266.77	253.39	238.18	253.33	239.64	256.89	235.34	238.25	230.75	243.58	216.04	241.49	229.59	245.17	226.93	227.28	263.23	257.62	241.2	239.09	242.5	242.33	232.36
12.5123	222.16	236.15	208.19	231.49	267.4	254.22	237.03	253.7	238.1	257.3	234.39	237	231.16	244.31	220.81	241.67	230.62	245.79	227.85	228.84	263.19	257.77	240.88	238.65	241.05	240.76	232.96
12.5956	222.9	237.74	208.35	230.76	267.41	254.66	236.01	253.83	240.16	255.73	234.38	236.76	230.53	244.51	227.13	242.63	229.31	246.17	228.93	228.72	264.07	257.74	240.56	237.93	242.16	243.26	233.88
12.679	221.42	235.66	209.22	232	265.86	254.67	237.95	255.99	238.09	254.44	234.56	237.52	231.54	242.22	231.17	242.82	229.71	246.91	228.6	227.92	263.65	258.98	240.07	239	241.4	242.73	233.2
12.7624	223.76	236.45	207.93	231.49	267.31	253.24	239.77	254.09	239.46	254.4	234.29	238.48	230.98	246.17	236.99	243.53	227.27	243.81	228.46	228.67	262.65	258.67	238.83	237.19	241.67	243.93	233.31
12.8456	223.41	235.2	210.1	229.74	268.39	253.28	236.42	253.18	239.25	254.83	233.45	237.58	232.75	244.39	242.16	242.74	227.99	245.93	227.5	227.8	259.72	257.33	240.85	237.98	243.17	242.07	232.49
12.929	222.69	236.38	208.53	229.31	267.11	255.04	238.44	252.58	240.48	255.94	233.77	237.26	232.17	243.49	248.78	242.13	228.56	246.05	228.18	228.32	261.94	259.42	240.85	237.16	242.4	241.89	232.12
13.0123	223.82	237.13	207.86	228.35	266.06	255.18	239.11	250.16	239.83	256.66	233.89	237.2	232.06	244.28	253.1	242.27	229.63	244.92	227.15	228.43	261.2	258.29	240.01	237.43	243.32	243.75	233.8
13.0957	223.36	236.7	210.97	232.2	266.82	254.38	237.74	252.66	238.74	255.68	233.71	239.03	231.66	245.82	253.83	241.34	230.62	247.03	228.95	228.63	262.32	259.42	241.72	238.59	243.76	243.96	233.2
13.1791	223	236.42	207.86	232.2	267.37	255.07	236.35	251.71	239.35	254.9	233.65	238.1	229.31	243.61	253.42	243.38	229.08	244.75	229.18	228.5	262.88	259.28	238.68	239.6	242.25	242.48	232.61
13.2625	222.84	236.96	207.97	231.17	268.54	253.93	238.07	251.7	238.73	254.37	232.49	237.89	230.91	243.06	249.97	241.9	229.07	243.47	227.73	228.96	262.03	256.92	239.28	237.61	241.12	243.24	233.36
13.3458	223.5	235.54	209.41	230.91	267.09	255.04	239.08	251.19	238.22	256.73	232.61	238.1	230.06	243.24	249.59	242.37	227.28	244.13	226.25	229.14	260.44	257.57	239.26	237.54	242.28	242.27	233.48
13.4292	225.38	235.87	208.87	230.29	267.28	252.99	238.15	251.27	237.99	255.31	231.95	236.94	231.91	243.08	248.55	241.96	229.59	244.97	227.1	228.85	261.25	258.4	240.63	239.44	242.85	243.08	234.16
13.5124	223.07	236.91	210.42	229.42	267.64	254.17	238.07	248.25	238.62	253.18	232.75	238.01	230.72	243.23	247.76	242.25	227.56	242.62	225.89	228.17	260.46	258.12	240.16	237.55	241.75	241.79	233.01
13.5958	222.58	235.89	207.72	230.46	267.46	253.91	239.17	248.89	239.83	256.98	232.62	236.06	233.91	246.19	246.86	242.1	230.81	244.6	226.87	227.27	262.3	258.29	240.01	239.06	242.25	241.23	232.33
13.6792	222.67	236.33	208.61	231.11	266	253.82	239.28	250.98	238.67	255.41	233.3	237.8	230.84	243.56	247.35	243.34	229.21	243.79	229.62	228.34	261.63	258.18	240.99	238.93	241.87	242.39	234.7
13.7625	221.87	235.81	210.16	228.89	268.02	253.44	238.73	249.49	238.7	257.54	233.01	235.13	232.85	242.57	246.04	241.03	229.39	245.96	228.55	228.46	261.57	259.62	240.97	237.81	242.89	241.46	233.97
13.8458	224.37	235.68	208.16	229.34	266.45	253.3	239.9	247.24	238.36	256.81	232.49	236.48	232.78	244.28	245.21	242.15	230.06	244.48	228.61	227.24	261.75	258.9	238.38	237.99	242.56	242.05	234.33
13.9292	222.81	236.33	209.35	229.1	267.48	252.63	236.94	251.83	236.67	254.81	233.26	236.21	230.38	243.49	243.96	241.84	228.99	244.21	226.31	228.37	263.77	257.91	239.66	236.5	242.65	243.2	232.33
14.0125	223.54	235.86	208.1	230.85	265.48	255.45	238.71	249.91	238.5	255.09	230.9	236.27	231.77	242.91	241.7	241.14	228.63	246.08	227.48	228.55	259.48	258.69	240.41	237.63	243.93	241.61	232.23
14.0959	224.19	236.56	209.12	228.87	268.56	251.99	238.51	247.49	238.59	255.3	232.33	236.96	230.76	243.64	243.58	241.54	229.59	244.14	227.68	229.79	260.11	257.19	241.34	237.16	243.76	242.57	233.11
14.1791	224.55	236.88	207.84	230.03	266.65	254.38	237.83	247.67	236.68	255.3	231.45	236.21	231.2	244.43	244.68	241.47	230.23	242.07	227.44	227.59	260	257.04	239.84	236.58	243.06	242.34	234.5
14.2626	223.15	236.85	207.11	229.39	266.73	253.88	237.17	248.97	237.37	254.52	232.26	236.41	231.66	244.59	243.52	241.37	228.52	242.18	225.76	227.1	260.96	256.86	240.25	237.95	242.53	242.92	234.24
14.3459	220.37	235.43	207.37	229.48	267.87	253.62	236.41	249.24	237.52	255.79	232.29	236.51	232.26	244.57	241.49	242.45	229.92	243.31	228.58	229.98	260.14	260.82	241.54	238.22	241.58	243.58	235.23
14.4292	224.06	236.35	208.59	228.17	266.97	253.71	237.67	248.77	239.28	255.57	231.33	238.77	231.36	244.46	242.53	240.45	229.22	245.15	227.47	228.46	262.12	258.2	241.21	236.26	243.09	243.23	233.88
14.5126	223.13	235.48	208.8	229.68	267.55	253.42	237.63	250.13	239.19	255.05	230.88	236.51	232.52	243.23	242.82	241.03	227.48	244.63	227.66	228.37	260.15	258.87	241.09	237.29	243.38	242.34	232.96
14.5959	222.17	235.8	208.94	230.03	266.74	254.34	237.92	247.46	237.99	255.8	232.06	237.72	230.52	243.29	240.42	241.11	229.19	243.43	228.08	227.91	259.68	259.59	238.76	238.86	244.1	242.53	234.2
14.6793	223.21	237.16	207.25	228.58	265.48	252.58	237.02	247.84	236.85	255.31	232.07	237.55	230.29	243.26	239.66	241.43	228.41	241.44	226.83	228.37	258.9	260.14	240.04	238.83	242.45	242.08	234.44
14.7626	223.32	236.68	208.96	230.61	265.55	254.18	238.9	247.12	238.85	255.57	229.5	236.61	231.66	245.01	237.58	239.64	228.93	242.53	227.15	228.55	260.79	258.79	240.92	237.52	243.09	242.34	233.3
14.8459	221.91	234.85	208.51	228.47	267.37	253.6	239.61	246.31	238.27	252.52	231.22	236.87	230.84	242.79	237.67	241.67	231.2	243.41	226.23	227.83	260.33	259.24	240.67	239.11	243.87	241.11	232.3
14.9293	223.56	234.68	207.46	228.7	266.3	254.18	237.17	248.17	240.65	254.64	230.43	236.42	231.43	245.04	236.67	239.92	229.39	243.37	227.42	227.91	261.69	258.84	239.99	237.83	244.13	241.86	233.14
15.0126	223.13	234.12	208.51	227.31	265.22	252.52	238.94	247.96	239.37	254.47	231.19	237.05	233.16	242.5	239.32	239.64	228.9	242.51	227.94	227.94	260.67	259.21	241.2	238.21	240.21	241.38	234.94

## Sheet: Sync Ind & Trig Sampl
Suppl. Table 2: Backscatter data (gain 20): Synchronized induction and triggered sampling of C.glutamicum producing cutinase with three different SP: bpr (Well 1-10), YwmC (Well 11-20), AmyE (Well 21-31).
t [h]	Well: 1	2	3	4	5	6	7	8	9	10	11	12	13	14	15	16	17	18	19	20	21	22	23	24	25	26	27	28	29	30	31
0.01135	20.888	24.982	20.049	23.025	15.826	22.625	19.46	26.629	22.226	28.976	20.049	25.231	33.379	24.103	25.052	31.981	21.377	27.168	27.318	27.398	26.949	30.304	25.471	23.843	28.936	29.285	23.903	32.221	24.482	23.923	27.787
0.09533	20.225	27.104	19.732	30.171	22.578	30.352	19.571	25.917	22.347	29.598	21.16	24.78	33.973	30.543	24.972	30.523	22.668	26.621	27.526	27.315	28.21	31.84	28.944	24.489	28.31	29.507	23.191	32.806	23.282	23.232	26.581
0.17841	20.69	26.427	19.547	29.797	26.136	32.716	20.39	28.192	23.308	29.536	20.66	25.063	33.528	33.317	25.896	30.76	21.934	28.253	27.561	27.711	28.513	32.415	31.131	24.552	29.035	29.105	23.8	33.729	24.642	23.398	27.761
0.26237	27.476	26.226	20.187	30.175	23.216	33.325	20.487	27.176	22.996	28.725	21.726	25.846	33.595	34.434	25.356	31.105	22.156	27.146	28.115	27.726	28.785	31.615	32.345	23.606	29.105	30.105	23.696	32.325	25.016	24.106	27.146
0.34591	28.003	26.149	20.676	30.388	22.019	33.305	19.634	26.95	22.911	29.456	21.368	25.627	34.176	33.124	25.357	30.468	21.368	27.191	28.704	27.742	27.943	30.969	32.593	24.334	27.692	29.306	23.212	32.864	24.465	23.823	27.662
0.42959	28.345	26.973	19.257	29.826	27.934	31.677	20.067	27.184	22.439	29.526	20.998	25.852	33.979	32.758	25.672	30.717	21.579	27.524	28.835	27.614	28.625	30.837	31.457	24.241	27.814	29.265	24.391	31.828	24.952	23.891	27.394
0.51282	29.465	26.447	19.55	31.294	20.13	33.953	19.99	27.116	23.058	28.646	22.089	25.407	34.663	32.544	25.947	30.305	21.609	27.516	29.745	28.076	28.905	31.554	33.643	23.048	27.776	29.225	23.408	33.113	24.418	23.318	26.916
0.59681	28.305	25.936	19.167	29.965	21.207	32.755	20.067	27.116	23.676	29.715	23.616	27.156	33.735	31.425	26.276	30.975	21.467	28.545	29.135	27.826	27.796	30.585	32.725	22.546	28.145	29.915	23.696	31.975	25.086	24.826	26.886
0.68022	27.95	26.58	19.15	29.82	23.62	32.06	20.66	27.31	23.07	28.17	23.3	25.6	34.04	31.54	25.41	30.59	21.39	27.63	29.98	28.09	28.09	30.9	33.01	23.1	28.46	29.91	24.43	32.21	25.16	24.38	27.27
0.76382	29.125	26.136	20.457	29.175	19.817	32.675	20.547	27.126	22.196	28.515	23.986	26.366	33.365	31.655	26.166	30.575	21.067	27.786	28.655	27.985	28.375	30.485	33.075	23.666	28.075	29.395	23.466	32.375	24.456	24.156	27.756
0.84716	28.081	25.765	19.47	30.498	19.53	30.617	20.305	27.186	22.384	28.052	22.046	25.387	32.864	31.989	24.929	30.239	20.852	26.888	28.887	27.296	28.081	30.587	32.258	22.622	27.833	29.603	23.716	32.894	24.213	24.243	27.127
0.93127	28.681	26.672	20.736	30.959	22.595	30.799	21.056	27.222	23.714	28.9	24.443	26.272	34.097	31.599	25.783	31.059	22.245	27.901	30.27	28.211	28.421	30.619	32.438	23.254	28.161	30.729	24.274	32.628	24.424	24.104	26.712
1.01475	28.597	25.824	19.62	31.898	24.826	30.681	20.946	27.958	23.091	29.036	22.073	25.614	33.913	30.991	26.143	31.19	22.313	28.198	29.325	28.327	29.574	30.582	33.255	22.512	27.958	29.315	24.248	32.646	24.826	24.707	26.921
1.09823	29.275	26.671	19.896	31.201	22.37	31.211	20.704	26.86	23.199	29.155	22.231	26.142	33.905	31.61	26.022	31.36	21.013	27.279	29.495	28.177	28.776	30.742	33.446	22.53	27.27	29.325	24.326	32.917	24.176	23.628	26.84
1.18192	29.349	25.798	19.888	30.752	22.087	31.061	21.072	26.653	21.042	28.146	22.146	25.927	33.598	31.618	26.156	30.981	22.634	27.509	28.862	28.454	29.22	30.692	30.911	23.042	27.708	29.877	23.748	32.583	24.126	24.574	26.872
1.26531	28.136	26.057	21.264	32.174	26.684	30.563	20.309	26.515	23.233	28.255	23.462	26.614	33.566	30.155	25.749	31.229	21.274	28.683	28.971	28.852	28.544	31.13	30.682	23.094	27.32	30.075	23.491	32.661	23.869	24.207	26.296
1.34886	28.526	26.149	22.254	33.51	19.267	30.194	21.784	27.537	22.493	28.596	21.674	25.3	33.7	32.022	26.598	31.762	21.974	28.117	29.335	28.176	30.514	31.443	32.431	23.043	27.697	30.374	24.321	32.611	24.95	23.772	26.958
1.43257	28.723	26.554	21.36	34.503	18.157	30.852	21.221	27.509	22.047	29.061	22.694	26.156	33.478	31.837	25.519	30.364	21.191	28.285	29.956	28.752	31.26	30.772	32.414	22.982	27.648	29.907	24.484	32.503	23.877	22.982	27.559
1.5162	28.198	26.52	22.143	36.783	20.585	32.078	21.448	27.87	22.282	29.141	21.865	25.349	33.657	32.049	25.716	32.019	21.161	27.682	29.885	28.049	28.942	31.225	32.138	23.563	27.87	30.58	23.94	32.595	23.94	23.404	26.56
1.59997	29.175	26.764	20.985	37.665	19.968	32.992	21.941	27.172	21.862	28.567	22.559	26.515	34.347	32.244	25.479	32.115	21.802	27.182	29.654	28.876	28.478	31.338	33.39	22.489	28.498	31.029	24.632	33.43	24.343	23.874	27.432
1.68329	28.094	26.558	22.421	31.882	21.933	30.955	22.501	27.186	22.272	28.443	22.102	26.967	34.344	31.503	25.781	32.45	22.301	27.685	29.629	28.602	28.722	31.792	33.706	22.501	28.552	31.294	25.222	32.969	25.023	24.235	27.047
1.76689	28.956	26.581	22.56	36.419	18.529	31.231	22.051	27.21	22.47	29.095	22.241	26.122	34.474	31.46	26.032	32.318	21.981	28.407	29.734	28.926	30.263	32.578	32.598	22.62	29.006	31.65	25.454	33.316	24.665	23.997	27.818
1.85044	28.503	26.829	22.874	37.23	20.503	32.468	22.286	28.064	21.559	29.29	23.382	26.57	34.391	32.289	25.923	32.488	22.286	27.546	30.615	29.419	29.101	32.747	32.986	22.814	27.885	32.139	25.355	33.135	25.066	23.94	26.6
1.93418	29.15	26.455	22.566	39.504	17.345	34.014	23.263	26.724	23.004	29.469	22.159	26.356	33.944	33.785	26.137	32.641	21.353	27.649	30.274	29.001	29.687	32.631	32.234	22.477	29.021	32.492	24.665	32.89	24.327	24.506	27.39
2.01797	28.307	27.299	23.278	35.312	19.537	33.995	23.428	26.99	23.388	29.854	22.231	26.232	34.533	32.608	26.022	33.665	21.403	27.848	30.193	29.275	29.564	33.755	35.322	22.76	28.247	33.226	25.384	33.556	24.775	25.913	26.611
2.10105	29.096	26.985	23.768	35.946	19.178	33.606	22.504	26.437	22.882	29.593	23.231	27.224	33.796	33.337	25.83	33.925	22.006	27.682	30.749	29.793	29.783	33.805	32.959	23.221	28.279	33.118	26.098	32.8	25.083	25.71	27.094
2.18468	29.051	27.077	23.249	36.298	19.321	32.63	23.458	26.987	22.272	29.729	23.458	26.01	33.906	33.866	26.209	34.424	21.743	28.124	30.636	29.908	29.3	33.736	33.347	23.219	28.991	34.075	25.282	32.809	24.704	25.282	27.386
2.26851	28.721	27.194	23.861	35.188	19.031	35.178	23.881	27.424	22.704	29.889	24.27	27.354	33.771	34.35	26.037	34.509	21.346	27.683	30.557	29.5	29.659	34.779	33.352	22.783	28.701	34.519	26.236	33.162	24.759	25.228	26.755
2.35226	29.558	27.041	24.246	38.244	20.644	34.463	23.33	27.708	22.375	29.966	24.216	26.036	34.095	32.185	26.723	35.16	21.42	28.583	30.394	30.663	29.797	35.11	33.259	22.922	28.374	34.791	26.365	33.856	24.823	25.25	26.643
2.43562	28.552	27.077	24.903	34.255	20.647	37.196	24.325	27.326	22.85	30.406	22.162	26.728	34.913	34.135	25.811	35.321	21.324	27.735	30.406	30.726	30.566	35.541	32.201	22.501	29.3	35.491	26.469	34.305	24.993	25.781	26.778
2.51915	28.991	27.984	24.423	37.378	18.629	33.798	24.663	26.508	22.02	30.347	22.718	27.086	34.296	34.456	26.707	37.039	21.82	27.485	31.025	30.925	30.207	35.792	34.117	22.887	29.679	34.895	26.109	34.695	25.311	25.281	26.617
2.60286	28.24	27.663	25.752	34.698	20.269	34.797	24.14	26.916	22.459	30.578	24.041	26.658	33.991	32.767	26.389	36.399	21.085	28.638	30.399	31.046	30.459	35.952	33.772	23.076	29.424	36.091	26.817	34.32	25.464	26.339	25.961
2.68651	29.101	28.234	26.033	35.146	18.096	36.142	24.987	26.81	23.314	30.833	22.806	27.298	34.239	34.877	26.013	36.55	21.173	28.264	30.575	31.122	30.634	36.331	34.279	23.673	29.509	35.783	26.939	34.618	24.729	26.212	26.76
2.77025	28.935	27.776	26.826	36.542	19.25	36.462	25.487	27.556	22.709	31.924	22.189	27.586	34.113	33.663	26.816	37.901	21.869	28.226	30.745	32.124	30.455	37.121	34.892	23.208	30.425	37.141	27.906	35.302	26.127	25.867	26.657
2.85377	28.83	29.28	28.03	40.024	22.588	40.104	25.999	27.51	23.418	32.401	24.058	26.239	34.362	35.913	26.559	37.783	21.858	28.93	30.821	31.921	31.171	37.703	34.132	23.478	31.411	37.433	28.53	34.972	25.539	26.97	27.05
2.93729	29.026	29.056	27.272	40.913	21.054	36.549	26.116	27.272	22.958	32.603	24.572	26.893	34.925	34.815	26.834	38.591	21.822	28.587	31.915	32.324	31.457	37.495	33.759	22.948	31.517	37.894	28.647	36.001	26.664	27.262	26.884
3.02083	29.614	29.265	27.899	38.734	19.168	37.279	26.384	27.879	23.544	33.112	23.892	27.012	34.358	37.129	26.923	40.06	22.178	28.398	31.966	33.312	31.438	38.605	35.206	23.544	32.106	38.435	28.797	36.322	25.717	26.952	26.634
3.10465	28.761	29.649	28.342	40.777	20.827	38.022	26.755	27.484	22.374	32.863	24.091	27.314	34.899	36.256	26.815	39.928	21.726	28.382	32.264	33.811	32.224	39.15	35.787	22.963	32.633	39.499	29.25	36.146	26.546	29.1	27.254
3.18832	29.215	29.596	29.265	39.444	20.067	38.563	27.704	27.264	22.71	34.09	23.6	27.184	35.231	36.241	26.603	39.835	23	29.476	32.788	33.229	32.588	40.155	36.061	23.2	32.608	40.365	30.106	37.513	26.913	27.824	27.734
3.2716	28.945	30.425	29.755	40.433	19.647	38.924	28.165	26.606	23.206	34.224	24.866	27.306	34.494	37.084	27.176	41.073	22.156	30.045	31.855	34.025	32.865	40.533	35.514	24.016	32.555	40.403	29.915	37.374	27.216	29.015	27.526
3.3556	30.07	30.699	30.31	40.862	20.876	40.393	28.501	27.282	22.565	34.507	24.074	27.292	34.996	37.065	27.102	41.582	21.745	29.45	31.489	34.657	32.678	40.653	36.186	24.234	33.407	41.152	29.95	38.124	27.751	28.561	26.872
3.43902	29.076	31.37	30.794	38.837	19.801	39.622	28.589	26.861	22.939	34.438	24.349	27.576	35.173	36.514	26.971	41.807	21.946	29.443	32.73	34.001	33.445	41.141	35.779	23.247	34.051	42.035	29.592	38.053	28.49	29.503	27.219
3.52236	29.205	31.803	31.574	40.871	21.451	39.428	29.235	27.822	22.934	35.158	23.402	28.18	34.282	38.811	27.125	43.091	22.247	30.181	32.928	35.436	33.276	41.767	36.253	23.91	33.645	42.563	31.365	38.642	27.921	29.892	27.115
3.60604	29.345	31.695	31.933	39.312	20.144	43.335	29.564	27.791	24.246	35.628	23.201	27.941	34.204	41.134	27.413	43.624	23.111	29.922	32.541	35.887	34.264	42.578	37.639	23.888	34.154	43.922	30.629	39.182	28.916	30.081	27.512
3.68979	29.953	32.714	32.126	42.163	20.135	39.861	30.072	26.783	23.085	36.073	25.108	28.956	34.189	40.369	27.271	44.067	22.477	29.983	33.611	36.262	34.737	43.499	37.229	24.042	35.465	44.107	31.488	39.542	28.717	30.272	27.252
3.77311	29.225	32.689	32.749	39.189	21.521	43.748	30.181	27.344	23.083	36.83	23.651	28.688	34.431	40.324	27.961	45.351	22.675	30.071	33.356	36.044	34.222	44.475	39.199	24.467	35.835	44.415	31.574	40.095	29.464	30.788	26.995
3.85706	29.599	32.945	33.552	38.343	19.649	42.765	30.863	27.188	23.872	37.098	22.936	29.021	34.19	44.985	27.766	46.38	22.916	30.166	33.463	36.759	34.927	44.667	37.775	24.669	36.55	45.434	31.551	40.912	30.395	31.441	26.82
3.94066	29.23	33.449	33.917	40.459	19.826	43.371	31.913	27.525	24.194	38.026	24.334	29.39	37.039	39.213	27.654	47.231	22.678	30.796	34.057	37.527	34.895	45.366	38.076	24.024	37.268	46.333	31.863	40.978	29.579	31.474	28.612
4.02405	30.939	33.577	34.916	39.893	19.917	45.369	31.828	27.292	24.144	38.194	24.154	28.741	34.856	39.523	28.731	48.767	22.755	31.639	33.817	37.984	36.016	47.198	38.064	24.064	36.905	48.098	32.758	41.842	29.98	32.078	28.591
4.10775	30.76	34.227	35.532	38.831	19.351	41.959	32.095	26.973	23.964	38.801	23.247	28.767	34.835	39.817	28.269	48.914	21.832	31.228	34.137	38.014	35.562	47.211	40.714	23.934	37.764	48.107	32.693	41.641	30.939	32.493	29.006
4.19127	29.921	34.332	36.713	43.195	20.267	43.865	33.342	28.79	24.149	39.624	23.568	29.61	34.622	42.055	28.88	50.118	22.668	32.361	34.982	38.874	36.253	49.227	41.655	24.639	38.754	49.628	33.922	43.015	31.901	32.622	28.56
4.27511	30.492	35.062	36.998	41.338	21.223	44.112	34.134	29.405	24.316	40.35	24.815	30.652	35.631	42.965	28.497	51.246	23.248	31.331	34.074	39.393	37.816	49.131	41.857	25.513	38.325	49.45	33.516	43.334	31.67	34.074	27.828
4.3586	30.947	35.933	38.587	41.45	20.214	45.745	34.572	28.354	25.13	40.819	23.929	29.636	35.032	42.852	28.795	52.754	22.838	32.429	35.723	39.628	37.385	50.811	42.151	25.12	40.058	50.461	34.782	44.354	32.179	34.201	27.603
4.44225	30.294	35.767	38.664	43.318	20.176	44.687	35.158	28.726	25.25	41.81	25.899	30.773	35.178	44.917	28.866	53.436	22.973	33.51	35.588	39.972	37.825	51.349	40.981	25.759	40.112	51.389	34.479	44.407	32.711	34.259	28.316
4.52595	30.939	36.718	40.156	43.394	20.765	45.397	35.682	27.99	24.661	42.149	22.37	31.288	35.184	43.723	29.145	54.116	22.808	32.902	35.911	40.584	37.177	52.99	42.926	25.04	41.292	52.711	35.104	45.646	32.812	34.576	28.687
4.60928	30.581	36.811	40.785	43.348	21.411	46.269	35.926	28.157	24.858	42.921	23.527	31.366	35.549	43.03	29.458	56.453	23.805	32.777	36.264	40.964	38.39	53.244	43.497	25.146	41.132	52.956	34.963	46.209	33.472	36.403	28.187
4.69312	31.41	37.527	41.717	43.593	19.736	45.489	37.317	28.367	25.653	43.084	25.653	32.398	35.292	43.054	29.564	56.345	23.298	32.967	36.828	42.057	38.335	55.128	44.611	25.913	41.488	54.29	35.95	46.806	33.815	35.761	29.415
4.77649	31.305	38.204	41.986	44.853	19.719	48.058	38.104	28.369	25.293	44.136	24.557	31.335	35.904	44.833	29.554	58.191	23.193	34.043	36.89	42.434	38.811	56.638	45.341	25.91	42.862	55.623	36.71	49.103	33.973	36.77	29.344
4.86027	31.77	39.44	43.64	44.57	21.1	47.82	38.44	28.4	25.21	45.59	23.22	31.94	36.15	46.98	30.15	59.861	23.7	34.09	38.07	42.86	40.16	58.271	44.69	25.77	43.56	57.971	37.57	49.881	35.55	37.55	28.98
4.94394	31.094	39.558	44.998	45.889	20.365	50.487	39.839	29.421	25.234	46.009	24.072	32.226	35.952	46.891	30.933	61.736	23.33	34.8	37.935	43.896	40.66	59.382	46.5	26.906	44.507	57.9	37.705	50.187	35.992	37.144	30.052
5.02749	31.459	39.908	45.813	46.76	20.887	50.501	39.918	29.345	25.704	46.441	24.667	33.913	36.237	47.788	31.28	63.228	24.627	35.429	38.382	44.027	40.177	60.306	46.97	26.432	45.354	59.378	37.943	49.982	35.978	38.611	29.484
5.11085	32.775	41.237	47.155	48.467	21.67	49.398	41.437	29.641	26.416	47.906	24.354	33.536	36.761	48.487	30.893	64.82	24.354	35.419	39.374	45.122	41.988	62.186	47.275	26.767	45.783	61.515	39.595	52.102	36.821	39.725	29.951
5.19483	32.618	41.662	47.228	47.028	21.605	49.986	42.182	29.43	26.912	48.167	25.573	34.067	35.776	48.018	31.079	65.905	24.523	35.726	39.403	45.06	41.902	63.637	47.608	26.382	46.239	62.478	39.573	52.954	38.044	40.313	30.449
5.278	32.684	42.928	48.426	48.466	21.429	51.744	42.838	29.605	27.816	49.595	24.338	34.453	36.082	49.135	31.834	67.956	24.937	35.702	40.39	46.487	42.349	65.347	49.475	26.976	47.906	63.078	39.61	53.803	38.77	40.6	30.385
5.36191	32.753	44.119	49.641	49.401	21.147	51.876	43.768	29.696	27.281	51.185	26.048	34.237	36.752	49.731	32.483	69.035	24.826	36.903	41.032	47.787	42.776	67.882	49.791	27.862	48.859	64.765	41.262	55.113	40.1	41.784	30.508
5.44518	33.04	44.558	50.502	49.505	22.189	53.554	44.439	29.14	28.153	51.858	24.254	34.057	36.67	52.786	32.322	69.829	25.281	36.839	41.746	48.258	43.9	68.772	50.342	27.874	48.697	66.239	42.065	55.877	39.871	41.726	30.756
5.52913	32.508	45.018	51.254	50.181	23.056	53.519	45.409	29.872	27.436	53.95	24.669	34.994	36.538	51.735	32.609	72.896	25.05	36.929	42.633	49.219	44.908	70.149	51.534	28.038	49.82	67.302	42.342	57.509	40.598	43.244	31.125
5.61242	33.061	46.025	52.388	52.128	22.603	55.144	46.944	30.234	27.118	53.706	24.131	35.298	36.796	52.837	33.001	74.222	25.699	38.225	42.479	49.471	44.367	71.375	52.108	28.226	51.868	69.028	42.539	57.911	41.151	43.438	32.342
5.69627	34.395	46.474	53.447	53.377	22.981	57.406	48.272	29.643	28.829	55.658	25.623	35.832	37.028	54.984	32.888	75.915	25.663	38.344	44.062	50.081	46.001	75.041	54.341	29.19	52.834	70.941	43.178	59.999	42.354	44.343	32.195
5.78	33.877	48.547	54.065	53.464	23.012	57.65	48.747	30.442	29.15	55.607	24.784	35.729	37.502	55.056	33.496	78.338	26.376	38.814	44.481	51.601	46.975	75.344	56.218	28.479	54.595	71.479	44.401	61.655	42.889	45.333	32.475
5.86332	33.716	49.28	55.104	53.545	23.386	57.442	50.059	30.429	28.281	57.252	24.515	35.933	37.502	55.124	34.295	79.509	26.693	39.57	45.673	52.087	47.272	78.021	55.823	28.671	55.064	73.385	45.194	63.156	43.676	46.692	32.427
5.94709	34.802	49.978	56.16	55.029	23.508	59.241	50.468	31.121	28.3	58.891	25.289	36.693	37.583	57.01	34.112	82.279	27.11	40.134	46.326	53.349	48.267	79.528	56.62	29.51	55.7	74.486	45.946	63.883	44.636	47.157	31.631
6.03069	34.32	51.085	57.991	56.225	24.64	60.366	51.315	30.987	28.352	58.929	25.937	36.485	37.813	58.43	34.19	83.589	26.925	40.098	46.585	53.75	49.319	81.363	57.183	29.599	57.422	76.204	45.816	65.735	46.096	46.794	32.074
6.1143	35.062	51.484	59.16	57.311	23.528	61.329	51.454	30.605	30.045	60.38	26.397	38.191	38.421	59.36	34.183	85.117	26.826	40.809	47.386	54.872	49.915	83.488	58.58	29.375	57.241	77.691	46.636	66.736	46.716	48.236	33.413
6.19783	35.33	52.9	60.098	58.69	23.141	62.963	53.439	31.606	29.899	62.184	27.254	38.125	38.205	60.657	34.871	89.068	26.904	41.749	48.497	55.585	51.552	86.373	59.678	30.328	59.938	79.285	49.186	68.334	48.368	49.236	33.862
6.28145	35.857	54.535	61.057	59.499	23.612	63.265	54.545	32.771	30.743	63.604	26.229	37.505	38.724	62.915	35.957	90.213	27.757	42.609	49.781	57.552	52.098	88.325	62.136	30.314	61.157	80.884	49.062	70.766	49.871	51.199	33.96
6.36508	36.14	55.907	62.506	60.283	24.063	65.37	55.837	31.293	30.622	64.359	26.537	38.293	39.545	62.997	35.759	94.45	27.808	42.969	50.68	57.56	52.613	91.026	63.638	31.143	62.576	83.235	49.428	72.67	50.069	51.221	34.548
6.4488	36.357	57.758	64.213	62.446	24.462	66.441	57.487	32.192	30.736	66.501	28.056	39.459	39.178	64.654	36.398	96.937	28.919	43.916	51.635	59.395	53.974	93.524	64.484	31.569	63.982	84.791	50.872	73.839	52.047	54.175	34.982
6.5326	36.535	58.68	65.816	63.647	24.364	67.624	57.301	33.517	31.719	67.914	27.002	38.974	38.644	65.726	37.055	99.313	28.471	44.88	52.215	59.959	54.363	95.485	63.417	31.379	65.626	86.372	50.196	74.63	52.594	54.103	36.066
6.61576	37.046	60.072	67.327	64.805	25.208	69.018	59.571	32.603	32.262	68.928	27.839	40.118	39.888	65.916	36.816	102.061	28.94	45.532	53.978	60.502	55.719	98.579	65.916	31.842	66.786	88.942	52.096	77.554	54.788	55.198	35.275
6.69946	37.489	60.961	68.911	65.125	25.733	69.668	59.785	32.757	32.079	69.12	26.59	39.571	39.94	66.719	37.698	104.089	29.101	45.877	54.316	61.738	56.109	100.303	66.55	32.03	67.347	90.998	53.25	78.774	55.422	56.109	35.287
6.78317	38.391	62.981	70.965	67.153	24.809	71.873	61.095	32.982	32.833	71.554	28.003	40.627	40.477	69.578	37.733	107.909	29.041	47.223	55.736	63.38	58.251	103.698	69.558	33.162	69.488	93.559	53.171	81.363	57.033	57.672	36.376
6.86673	38.181	64.643	72.734	68.47	26.73	73.858	62.237	33.897	33.569	72.913	28.499	40.348	39.364	70.438	38.48	111.075	29.792	48.082	57.019	65.219	59.007	107.128	69.742	33.579	71.73	95.617	54.563	83.848	58.182	58.49	36.084
6.95026	38.934	66.025	75.373	71.275	25.879	75.433	64.883	34.075	33.774	76.074	28.775	41.248	40.457	72.097	38.573	114.627	30.558	48.873	58.371	66.857	60.905	111.421	71.746	34.556	73.99	98.918	56.637	86.424	60.144	60.525	37.621
7.03413	39.47	67.836	77.291	72.074	24.678	76.611	66.177	34.393	34.663	77.021	28.995	41.699	40.889	73.483	39.46	117.681	30.884	50.375	60.49	68.236	62.588	114.122	72.553	34.762	74.842	102.598	57.711	89.025	61.749	62.259	38.81
7.11743	39.614	69.37	78.728	74.074	26.683	78.438	66.878	33.869	35.05	78.618	28.835	42.687	41.556	75.566	40.415	121.966	31.037	50.964	60.893	69.37	63.225	117.932	74.555	35.541	77.307	105.271	58.571	90.929	63.365	63.775	39.584
7.20115	40.262	70.896	80.854	76.339	26.508	81.024	68.658	34.409	35.698	79.705	29.445	41.96	41.091	77.168	40.652	125.74	32.062	52.188	61.986	70.097	65.113	121.775	75.49	35.388	79.905	106.304	58.92	92.73	64.443	64.313	38.085
7.28476	40.996	72.861	82.381	77.521	26.356	81.543	69.518	34.809	36.076	82.341	28.791	43.182	41.755	77.95	40.367	128.467	31.595	51.475	64.049	71.953	64.957	125.523	77.422	36.196	80.705	107.999	59.339	95.255	66.055	65.676	38.681
7.36818	41.559	74.742	84.857	79.87	27.226	84.038	72.433	35.502	36.632	84.917	31.634	43.438	41.879	81.259	41.799	133.483	32.154	54.722	66.007	73.843	66.157	128.795	80.18	37.041	83.058	111.854	61.129	98.71	68.645	67.156	39.68
7.45156	42.429	76.235	87.521	81.733	27.738	85.428	74.843	35.589	38.233	86.61	31.734	43.981	42.969	81.913	43.23	139.723	33.126	55.437	67.694	75.164	68.635	133.575	80.852	38.123	86.009	116.651	62.376	100.699	70.437	69.035	40.186
7.53528	42.876	78.34	89.938	83.905	27.762	88.26	76.122	36.353	38.461	89.938	31.618	44.515	42.956	84.554	43.276	144.143	33.306	56.732	69.359	77.251	69.879	137.69	82.456	38.461	88.47	119.179	63.615	103.654	71.827	70.408	41.168
7.6193	42.92	81.011	92.901	85.971	28.38	90.811	78.401	36.65	39.51	91.291	32	44.68	43.02	86.341	44.05	150.122	33.72	57.851	70.731	78.101	71.751	143.021	84.751	39.46	90.441	123.571	64.551	107.901	74.601	72.131	41.61
7.70274	44.142	82.946	94.72	88.105	27.768	91.886	80.601	37.686	40.38	94.381	31.789	45.25	43.513	87.845	44.382	152.601	34.484	59.408	72.729	80.162	72.459	147.732	86.099	40.101	93.313	126.599	65.136	110.844	76.86	72.699	42.156
7.78662	44.529	84.607	97.82	90.165	27.713	94.507	82.631	37.613	41.206	95.315	31.755	45.347	43.551	89.088	45.307	158.106	34.35	60.686	75.276	81.373	73.639	152.518	87.86	41.086	95.445	129.285	67.182	114.396	79.417	74.448	42.303
7.8699	45.3	86.784	99.894	92.881	29.479	95.999	84.114	38.017	41.633	98.39	32.607	46.256	43.755	91.855	46.166	160.716	35.357	61.808	76.333	83.506	75.337	156.81	89.553	41.255	97.752	133.747	67.935	116.492	80.657	77.967	43.566
7.95356	46.453	89.947	102.921	95.527	29.235	98.566	85.842	38.482	42.537	102.691	34.526	46.194	44.211	94.162	46.872	167.519	36.32	63.323	78.399	86.001	76.157	161.53	91.332	42.159	100.121	137.885	68.833	120.637	82.075	79.016	42.647
8.03701	46.877	92.513	107.078	99.375	29.26	102.816	89.262	39.444	43.825	104.517	33.182	47.627	44.616	97.694	47.597	173.431	37.143	65.743	80.688	88.211	80.168	168.349	94.253	43.675	103.947	142.08	71.295	125.994	85.63	81.159	44.526
8.12039	47.946	94.871	109.311	102.131	30.422	105.536	92.598	40.206	45.273	108.049	35.819	47.856	45.393	101.08	49.388	181.04	37.191	66.993	83.045	89.353	81.563	174.381	98.025	44.491	107.699	145.821	73.451	129.549	90.385	83.305	44.942
8.20404	49.14	99.112	114.566	104.925	32.132	109.485	95.063	40.942	46.384	111.82	36.011	49.872	45.853	103.552	49.952	184.533	38.657	69.295	85.201	92.246	84.048	179.301	100.305	46.113	111.7	151.359	73.925	134.691	91.054	86.433	45.101
8.28787	50.052	102.419	117.313	108.002	30.789	112.221	97.438	40.661	47.546	114.085	34.958	50.283	45.913	105.937	51.355	188.081	39.138	70.568	88.027	94.602	85.491	183.631	103.261	46.885	114.196	157.142	75.89	140.074	95.033	88.077	47.466
8.37176	50.119	104.199	120.094	111.133	33.965	115.244	99.938	40.77	47.894	116.751	35.781	51.216	46.437	107.402	51.476	193.341	39.323	72.379	89.771	97.135	87.117	188.522	104.219	47.135	116.212	160.294	76.51	143.302	97.184	89.97	47.275
8.45525	51.649	108.301	124.592	115.293	33.42	118.929	101.759	41.451	48.972	121.086	37.176	51.698	46.914	111.857	51.818	195.188	40.552	74.621	92.71	98.593	89.573	192.98	107.222	48.482	119.028	162.806	78.197	147.255	98.383	91.152	48.133
8.53876	53.231	111.712	129.799	119.691	36.414	124.08	106.243	42.933	50.712	125.32	38.694	51.932	47.902	115.961	53.151	201.448	40.843	76.538	95.725	102.054	92.515	197.158	111.262	49.862	123.88	170.612	79.147	154.595	104.033	94.755	50.222
8.62197	54.185	115.369	133.414	123.601	34.838	127.196	110.012	43.941	52.232	129.639	39.344	52.653	48.297	120.236	54.355	204.953	42.238	77.918	98.236	104.955	95.963	200.998	115.76	50.97	127.756	175.512	82.955	159.52	106.437	97.304	51.131
8.70584	54.797	119.187	136.228	127.383	35.45	131.466	113.017	43.735	52.361	132.135	39.473	53.768	48.947	122.95	55.635	208.924	42.268	79.654	100.768	108.595	97.234	205.65	118.298	51.971	130.607	179.913	83.298	162.763	109.204	99.151	51.502
8.7895	55.141	123.46	141.417	131.119	36.124	135.908	116.601	44.943	54.461	137.708	40.643	54.451	50.162	127.559	56.161	212.306	43.803	82.567	104.633	110.762	99.514	209.056	121.58	53.581	135.478	184.24	84.936	168.783	113.782	103.733	52.242
8.87315	57.463	127.831	145.841	136.208	38.086	140.107	120.291	45.895	56.107	140.775	40.629	56.286	50.462	131.132	57.473	215.003	44.907	84.26	108.254	113.221	102.171	213.786	125.268	54.72	139.479	189.093	87.032	173.296	115.026	106.649	53.653
8.957	58.331	131.712	149.435	140.813	38.096	144.81	123.698	45.931	56.676	145.727	41.306	56.546	50.287	135.032	58.63	219.308	45.353	87.057	111.279	116.811	105.587	215.69	129.828	55.58	142.926	194.957	88.592	177.813	119.093	109.285	54.682
9.04017	60.484	136.619	157.708	145.801	41.237	151.7	128.307	48.136	59.412	153.091	42.789	57.499	51.982	140.825	60.514	226.102	46.895	90.735	116.05	120.837	108.89	222.157	135.778	57.439	149.717	201.779	91.807	184.495	123.25	114.078	56.108
9.12357	61.096	142.337	161.076	150.424	41.07	155.665	132.684	48.517	60.796	155.545	43.646	59.239	51.912	145.492	60.417	229.289	48.088	91.494	118.648	123.28	112.568	226.115	139.273	58.71	153.578	205.16	92.432	187.031	127.682	117.4	57.262
9.20754	62.516	145.282	166.58	155.192	40.199	160.866	136.951	48.411	61.677	159.108	43.825	61.138	52.926	148.878	61.737	233.013	47.851	93.874	122.255	126.921	114.513	229.506	143.684	60.628	155.921	207.269	95.533	190.166	129.238	119.848	58.87
9.29115	64.062	151.857	172.725	160.145	42.125	166.405	141.633	50.033	64.002	166.405	46.059	61.875	54.007	154.853	64.022	241.939	49.854	97.421	126.436	132.337	120.016	236.248	148.682	61.556	164.807	212.005	98.579	193.643	132.796	124.399	60.058
9.37455	65.823	158.88	179.92	167.037	43.456	173.131	147.536	51.854	66.497	173.674	47.469	63.067	55.203	161.244	65.461	246.346	50.888	100.781	132.772	136.101	124.284	241.408	155.672	64.546	168.424	219.313	100.821	201.552	138.284	129.906	62.554
9.45839	67.647	162.844	185.333	170.343	43.843	178.285	152.824	52.347	67.808	178.546	48.211	64.465	56.664	166.598	67.577	252.618	53.24	104.252	137.875	140.345	128.207	247.699	159.51	65.74	172.944	224.297	102.706	203.886	139.833	134.14	63.862
9.54189	68.593	167.824	189.807	172.626	43.526	181.7	155.864	52.87	69.551	183.837	48.977	66.157	56.793	170.549	68.473	254.936	52.71	106.299	141.619	143.346	130.887	249.285	164.12	67.116	176.35	225.665	105.89	206.937	143.785	137.705	64.53
9.62549	70.873	172.827	196.205	177.127	44.002	186.097	162.09	53.9	71.471	189.19	49.939	67.171	57.592	175.171	69.825	255.314	54.659	110.555	145.138	146.984	134.571	252.181	169.454	68.937	181.298	230.419	107.731	210.872	145.358	142.374	66.363
9.70912	72.111	177.492	204.172	181.002	45.37	191.582	168.432	55.941	73.951	194.552	51.391	68.851	58.881	180.132	71.751	255.923	55.091	112.661	148.902	151.752	139.071	251.853	175.802	70.711	185.932	235.712	110.171	214.632	150.452	147.131	68.411
9.79254	73.927	183.069	210.637	184.897	46.009	195.381	174.902	56.064	75.604	201.601	52.609	69.324	59.329	184.537	73.328	254.71	56.374	116.901	154.473	157.419	143.49	252.683	180.044	72.569	191.157	238.944	112.947	219.334	153.195	148.912	69.294
9.87644	76.221	188.883	216.675	188.692	48.418	200.068	180.494	58.832	78.345	206.903	53.981	72.242	60.826	190.627	75.549	258.048	58.852	121.592	159.878	161.772	151.499	254.169	186.207	74.467	195.568	244.557	116.3	225.074	156.47	156.971	72.212
9.96007	77.157	194.529	223.869	191.398	49.347	204.682	187.436	59.361	80.278	213.065	56.81	72.556	62.022	193.998	77.907	259.542	59.911	123.764	164.488	167.039	155.195	254.29	190.437	76.387	200.511	248.768	119.152	229.481	158.736	160.797	74.096
10.0435	80.047	198.028	226.144	195.528	49.672	209.026	192.749	61.13	82.647	216.125	56.861	74.548	62.52	196.508	79.077	258.168	61.29	128.169	168.923	172.142	161.464	255.089	194.259	79.457	202.497	248.9	122.08	233.222	161.904	166.033	76.938
10.1271	81.593	200.695	232.555	197.886	49.862	210.847	198.553	61.459	85.558	219.375	57.255	76.542	63.023	200.576	81.593	256.954	61.897	131.525	174.185	175.889	163.575	256.565	198.673	81.633	208.157	245.307	124.123	236.71	163.734	169.353	78.834
10.2107	84.483	207.29	237.366	202.285	52.395	216.638	205.718	63.345	88.277	226.446	59.852	78.258	65.217	203.977	83.963	260.516	63.885	135.828	178.605	182.178	170.698	258.024	202.756	84.133	213.685	246.524	130.543	243.871	168.756	175.382	81.22
10.2942	85.858	210.685	243.65	205.198	52.455	219.549	210.675	63.709	90.528	228.204	60.502	80.37	65.79	206.692	84.802	256.378	64.416	137.376	182.939	185.11	174.613	253.679	205.367	85.649	215.655	246.658	131.69	245.672	169.066	179.414	84.115
10.378	89.361	216.622	248.913	209.662	53.441	225.542	215.902	66.071	94.221	237.172	62.301	83.191	67.981	214.252	88.081	258.763	66.531	144.531	188.742	192.362	180.912	257.433	211.632	90.101	220.292	246.302	137.271	251.063	174.012	182.602	87.161
10.4612	91.451	220.597	253.957	212.958	55.597	230.779	220.597	67.071	97.558	242.634	64.929	84.362	69.054	218.454	91.21	257.942	68.293	147.629	193.815	197.869	187.026	256.981	216.502	92.212	226.594	245.597	140.45	254.908	177.234	189.559	89.418
10.5452	94.941	226.462	260.943	216.422	57.011	235.172	226.122	68.961	99.961	247.322	65.891	86.921	70.281	221.472	92.651	259.223	70.921	149.252	196.702	202.062	193.092	254.473	220.022	94.351	227.572	245.182	144.561	252.123	178.102	192.862	92.321
10.6286	97.781	231.042	264.133	220.612	58.781	239.442	230.302	70.541	103.641	251.613	67.921	89.171	71.351	226.112	95.281	256.353	71.151	153.372	200.082	208.412	198.472	254.573	224.662	99.961	234.032	244.722	148.641	252.693	181.082	199.182	95.371
10.7121	99.569	232.844	269.682	223.664	59.438	242.342	232.624	70.823	105.755	255.054	69.506	91.926	73.218	229.75	98.432	95.827	73.856	155.355	202.65	209.595	198.859	252.54	227.416	99.938	233.901	245.276	152.621	252.849	184.471	197.761	97.863
10.7959	102.792	238.854	271.773	227.022	60.318	245.703	237.067	72.549	108.034	257.585	70.722	92.987	74.506	233.123	99.088	95.014	75.005	157.978	205.465	213.563	203.868	103.661	230.866	104.47	238.834	243.157	156.001	254.54	186.424	203.079	101.574
10.8794	105.451	243.581	274.538	231.651	62.154	246.754	244.292	74.665	111.577	257.643	73.684	95.693	75.816	238.527	102.139	95.163	77.197	161.47	212.544	218.64	209.051	106.402	236.685	107.383	238.367	244.922	159.368	254.541	188.463	207.09	104.771
10.9629	109.251	248.755	272.069	237.263	63.635	248.524	249.727	75.618	114.455	257.208	74.946	98.451	77.894	242.949	105.731	96.907	79.519	165.816	216.416	220.537	212.736	98.2	244.192	111.326	238.486	242.858	165.465	256.987	189.441	210.279	109.1
11.0468	111.369	251.162	273.111	240.689	64.645	246.822	254.239	78.225	117.543	257.567	77.213	102.159	79.478	244.427	109.545	95.464	80.63	167.996	221.215	226.016	217.517	102.68	249.138	114.025	238.694	239.977	171.754	258.489	193.794	214.56	112.341
11.1304	115.23	254.941	272.316	241.97	66.187	246.894	259.615	80.33	120.394	257.203	79.939	103.5	81.25	244.842	112.478	101.258	83.402	171.299	225.315	230.7	223.774	100.247	251.748	116.941	237.136	94.822	174.101	255.762	195.359	217.519	115.5
11.2143	118.08	253.732	270.434	243.377	68.376	247.875	262.937	82.219	122.788	257.43	81.889	105.787	82.189	244.587	114.702	98.65	85.577	174.402	224.877	232.203	225.746	106.546	251.053	118.82	236.301	96.861	178.59	256.591	195.841	220.759	119.59
11.2974	120.297	250.205	268.776	243.442	69.919	249.656	269.126	84.724	126.321	255.04	84.144	108.949	84.234	245.83	117.71	97.88	89.019	178.788	230.785	238.227	228.557	102.895	251.913	124.443	237.598	95.243	184.602	256.089	198.838	223.792	125.272
11.3814	125.345	252.365	270.404	245.756	71.407	250.54	270.906	86.578	130.519	258.11	86.929	113.593	87.491	247.1	121.645	98.631	91.101	183.916	236.982	242.718	234.245	103.425	253.267	128.634	238.938	96.867	191.738	256.586	200.733	230.294	128.484
11.4647	127.95	252.643	267.617	245.85	72.866	251.614	269.765	89.109	132.935	255.56	89.219	115.562	87.92	246.609	125.822	98.21	93.505	184.662	236.819	244.671	237.049	103.535	253.742	130.957	240.545	92.456	195.591	255.3	202.064	233.942	132.745
11.5485	132.062	253.42	267.079	247.262	75.955	252.028	273.548	91.206	135.537	255.193	92.037	120.637	89.724	249.435	129.469	97.935	97.274	188.891	239.09	248.073	239.331	106.577	255.393	134.556	239.591	98.256	200.477	93.239	206.055	236.477	138.682
11.6319	134.764	254.163	264.092	248.406	77.376	251.606	272.607	94.466	137.081	255.236	95.389	122.689	92.18	250.312	132.457	101.015	100.424	191.881	238.768	247.444	246.21	102.048	256.059	136.77	238.507	95.148	205.681	98.247	207.096	240.222	143.851
11.7157	137.429	252.324	261.844	247.853	79.018	249.889	270.736	95.505	140.093	252.144	97.66	125.154	93.389	247.713	135.014	99.426	101.752	191.478	236.476	243.522	245.318	104.037	255.507	139.684	233.532	100.295	210.399	95.984	206.996	237.983	146.67
11.799	141.363	250.787	263.749	250.277	81.26	250.037	271.966	100.277	143.835	251.398	100.797	128.351	96.293	250.667	139.941	100.627	105.742	198.342	237.196	246.494	245.273	105.221	256.252	142.934	235.855	98.355	216.578	100.077	209.552	240.599	155.195
11.8829	145.23	249.992	264.317	250.133	85.165	249.962	272.797	102.908	147.866	251.416	104.291	132.219	99.179	249.962	144.839	98.858	108.712	200.303	236.43	243.607	244.078	101.625	258.092	147.696	235.908	95.63	224.571	100.161	211.209	239.658	161.88
11.9661	148.469	251.141	261.51	249.076	85.997	248.995	271.427	106.002	150.394	251.613	107.676	134.079	100.587	248.123	149.02	98.11	112.099	201.866	236.922	242.387	243.38	101.62	255.654	150.544	235.378	98.341	227.326	106.613	214.871	239.75	164.362
12.0498	149.828	250.973	93.473	247.81	87.845	247.88	270.48	108.33	149.907	98.382	109.776	136.387	101.724	247.711	150.337	101.265	115.045	203.459	235.488	242.003	241.594	105.237	254.485	154.597	74.465	93.243	230.738	102.682	212.359	240.287	167.678
12.134	154.194	250.892	92.042	248.91	90.835	82.397	269.618	111.763	153.832	97.513	113.654	140.385	106.222	247.382	154.274	98.951	118.471	206.42	236.973	242.223	243.067	105.186	256.121	156.698	73.848	91.971	237.526	100.53	216.497	240.121	174.589
12.217	155.548	250.652	89.284	85.247	92.92	82.572	270.066	113.756	156.84	96.326	115.269	141.875	108.407	98.45	157.502	100.213	120.758	208.159	237.169	241.887	240.314	103.268	255.781	159.395	72.685	94.483	240.184	104.43	217.585	238.241	177.296
12.3007	158.329	248.824	92.047	86.119	94.931	83.015	268.03	115.59	158.809	90.765	118.894	144.079	109.651	97.795	160.392	101.69	122.549	209.99	237.468	242.555	241.423	107.448	104.054	162.244	75.494	95.902	244.968	105.155	215.157	239.23	179.298
12.3844	161.609	83.905	86.549	89.054	97.578	85.628	268.162	119.576	160.697	99.892	121.149	146.002	113.325	99.602	162.32	100.603	127.48	211.835	234.895	240.975	243.4	102.998	104.34	165.004	78.676	93.651	248.298	99.922	218.547	238.05	186.602
12.468	163.426	80.731	90.913	91.485	100.294	85.632	98.27	123.005	162.594	100.114	123.657	148.943	114.607	99.974	166.172	97.588	129.52	213.468	235.497	240.087	244.327	104.344	105.276	167.124	78.626	93.199	254.8	106.689	217.627	237.181	187.54
12.5514	166.246	83.133	92.049	92.039	102.961	84.918	96.633	126.289	165.604	100.043	126.68	149.688	117.443	99.792	169.355	99.691	131.815	214.698	234.887	239.731	242.609	104.606	107.254	170.609	79.182	94.516	258.516	104.064	213.574	236.471	194.439
12.6351	168.992	85.003	87.998	94.179	106.671	87.687	100.611	131.183	166.529	99.646	129.555	153.123	120.842	101.847	172.72	97.606	136.007	218.468	234.679	88.209	242.066	104.852	107.747	176.248	78.27	96.41	264.97	104.239	96.41	236.176	197.273
12.7188	172.554	84.947	90.317	92.775	110.057	88.254	98.903	134.449	169.531	96.537	132.659	157.537	123.356	100.824	175.79	100.551	138.798	217.799	235.051	89.174	240.542	102.119	106.043	177.934	81.802	94.504	268.656	100.056	109.916	237.933	204.066
12.8026	173.446	82.452	84.409	95.471	112.536	88.565	104.736	136.576	171.017	96.896	135.231	158.71	126.237	101.333	179.067	101.092	140.381	219.349	83.696	90.462	238.943	109.283	106.744	180.161	82.171	97.388	275.401	108.701	107.908	234.085	206.069
12.8858	177.28	83.489	87.44	95.746	115.955	88.761	94.002	138.332	174.518	100.201	137.657	162.694	130.349	100.282	183.63	101.632	145.267	223.767	82.733	89.779	240.257	103.729	106.037	181.755	79.286	91.724	278.337	104.797	109.998	103.971	207.649
12.9696	179.051	83.853	88.084	95.107	119.364	87.873	101.146	141.169	176.117	105.678	138.637	163.466	130.96	101.026	183.563	98.886	146.535	220.48	83.883	89.36	135.843	100.966	105.98	184.899	81.522	96.997	278.027	107.587	113.265	111.979	213.095
13.0532	181.359	79.532	83.489	95.35	122.506	86.933	99.196	147.032	176.88	97.187	143.215	165.169	134.709	99.347	189.243	99.086	150.486	224.283	82.926	90.127	140.664	99.718	106.357	189.353	81.329	90.8	279.139	101.807	112.222	109.299	218.659
13.1367	184.198	82.205	84.966	96.592	126.982	87.656	93.66	150.987	180.433	96.24	146.148	168.576	138.688	99.895	192.2	97.094	153.697	225.381	78.701	89.915	141.74	102.224	105.226	191.939	78.822	94.152	277.878	104.433	109.362	106.973	222.228
13.2201	186.082	85.691	85.051	94.881	131.111	86.991	97.871	153.152	181.092	97.091	147.231	170.492	140.811	100.051	192.722	98.801	155.522	225.642	85.211	90.151	136.841	99.991	103.991	191.732	83.511	92.521	272.633	101.631	110.931	113.051	226.502
13.3044	189.823	87.41	88.546	95.781	135.894	88.023	98.654	158.1	184.316	98.695	151.76	174.821	145.359	99.85	199.017	97.288	159.557	225.525	81.452	95.72	140.144	99.89	106.563	196.354	83.07	94.927	274.691	102.302	109.979	114.31	230.669
13.3878	191.876	84.533	84.974	95.042	139.531	86.715	96.263	160.559	184.52	96.364	156.556	173.39	148.799	97.655	203.336	97.515	163.412	224.975	83.813	88.947	138.73	100.417	104.931	200.674	82.992	91.309	274.248	101.988	103.96	113.138	234.914
13.4711	195.281	80.968	86.497	96.903	143.604	87.812	97.505	162.76	187.334	100.034	158.124	177.52	152.193	100.536	205.497	99.482	166.272	102.131	80.968	92.639	135.566	101.228	105.533	200.248	83.708	92.558	120.886	103.355	105.192	112.527	239.102
13.5545	196.014	82.22	84.544	95.065	148.034	87.38	101.12	167.528	188.44	95.025	158.626	181.51	153.778	99.119	207.21	97.499	169.369	100.607	80.198	89.04	133.198	100.607	107.86	203.86	86.324	92.922	117.184	103.384	103.836	117.033	247.354
13.6386	197.331	82.121	86.655	96.113	152.722	85.384	100.067	170.318	190.065	91.559	161.11	178.655	156.726	98.355	211.073	96.203	171.048	106.482	77.717	94.982	137.449	97.715	105.612	205.718	83.352	92.4	117.492	100.387	104.811	111.507	248.295
13.7218	199.843	82.148	95.241	96.726	158.538	86.663	94.198	175.222	193.703	101.12	165.28	183.138	161.177	98.973	214.17	96.144	175.533	105.384	81.075	92.141	137.058	98.05	104.331	211.812	84.847	93.335	122.4	103.839	101.532	110.451	251.301
13.8057	204.012	81.06	83.674	95.515	163.251	86.85	95.675	176.374	194.535	95.715	168.34	185.61	165.155	98.35	215.291	96.757	178.307	109.118	78.976	85.768	131.807	100.914	104.089	212.256	85.648	90.536	116.491	102.226	104.46	112.193	251.213
13.8896	205.972	81.187	85.289	95.279	168.864	85.44	96.763	182.163	197.497	93.383	172.193	187.558	168.924	97.656	219.131	96.964	181.982	107.113	76.273	84.096	132.166	98.368	103.212	216.383	85.269	92.621	118.777	101.878	102.52	112.589	252.358
13.9733	208.142	82.749	85.225	95.841	173.719	86.228	99.5	183.532	198.047	98.768	174.561	188.434	171.944	95.741	223.078	95.801	184.334	107.609	77.517	88.483	136.99	98.648	104.221	216.662	86.899	95.019	117.994	103.72	104.071	118.385	251.927
14.0565	211.014	86.359	81.38	95.535	177.506	85.658	89.755	189.397	199.354	97.137	176.374	189.907	174.22	98.069	226.801	95.244	188.435	111.092	80.91	88.232	133.67	101.325	103.669	219.839	88.242	92.8	116.11	104.66	102.597	109.048	252.435
14.14	211.826	84.973	83.151	96.967	182.461	85.614	94.354	190.801	202.825	94.815	178.916	190.36	175.833	96.146	228.046	98.309	191.532	112.806	77.454	86.254	134.333	100.432	103.275	222.689	82.41	90.72	116.471	99.15	104.927	114.639	254.017
14.2236	214.252	82.588	82.558	96.042	186.176	85.687	90.944	192.593	202.368	91.324	181.888	193.063	181.319	97.471	231.703	94.452	193.233	108.725	81.229	90.344	130.044	98.071	103.878	225.396	83.718	89.955	117.461	99.15	105.127	114.033	254.012
14.3072	217.667	83.179	89.842	95.484	191.658	85.54	96.674	197.98	206.073	93.583	184.805	193.068	184.595	96.014	232.642	96.484	197.95	112.39	76.547	88.731	128.835	100.195	106.227	224.829	83.589	88.561	116.241	101.416	103.276	113.51	253.509
14.391	218.867	84.834	83.045	96.092	195.441	85.313	95.093	199.827	206.03	90.688	186.69	195.631	185.441	97.211	229.656	96.182	199.876	111.456	78.17	85.363	127.48	97.95	104.254	224.611	87.281	91.297	114.933	102.715	102.006	116.092	251.854
14.4745	220.605	82.331	82.622	96.903	200.877	84.978	96.763	202.211	210.716	96.472	189.474	196.244	190.788	96.923	230.945	95.078	203.645	109.771	76.885	87.034	131.474	100.043	108.718	224.155	84.878	89.953	115.989	103.663	101.908	117.102	251.275
14.558	223.239	82.374	83.86	96.284	205.874	86.019	93.431	207.421	210.514	94.275	193.612	199.637	194.134	96.133	228.712	96.012	206.045	109.048	77.141	86.893	137.39	101.054	103.967	222.988	86.11	92.497	114.291	102.259	104.419	112.332	252.183
14.6417	222.875	83.208	82.467	96.157	209.346	85.369	89.222	208.965	210.526	91.804	195.256	198.198	193.935	96.187	228.269	97.298	208.415	109.816	75.142	85.56	131.842	100.25	100.99	221.514	84.979	90.903	117.802	104.293	100.49	112.418	250.594
14.7255	227.006	81.899	81.239	95.932	212.363	86.107	94.342	212.333	72.523	93.583	196.881	198.33	198.71	97.441	227.255	96.112	211.463	112.143	76.192	85.697	130.674	100.689	103.418	222.288	88.685	89.545	111.304	99.71	99.32	112.233	250.714
14.8087	224.271	84.976	81.852	95.704	215.289	85.655	96.213	213.313	75.086	94.137	197.266	196.298	198.574	96.802	226.486	97.58	211.118	109.656	76.004	84.327	132.349	99.317	102.321	103.348	85.395	92.491	113.248	104.017	97.291	109.426	250.437
14.8926	223.997	82.943	84.401	95.104	220.123	84.211	92.019	215.54	83.672	98.958	201.092	199.574	201.232	96.911	225.135	98.509	213.892	109.253	78.45	82.514	126.107	98	101.285	101.744	86.797	92.558	110.72	101.435	99.138	112.138	246.952
14.9763	91.834	84.639	86.01	97.128	222.985	85.88	90.073	217.561	80.186	94.856	202.831	199.849	203.161	97.698	83.968	99.069	216.981	112.688	78.345	83.098	134.293	99.709	104.993	101.601	87.571	87.601	110.477	107.425	98.689	112.158	89.682
15.0596	82.258	82.56	81.001	95.237	226.717	86.088	92.754	220.846	81.413	91.567	207.314	202.377	206.137	95.267	87.777	98.122	220.011	109.01	75.21	85.143	124.442	99.349	102.385	102.094	89.124	93.206	112.047	103.431	97.64	112.187	96.252
15.1434	93.704	90.864	83.335	97.017	231.144	86.306	91.606	223.385	85.885	89.037	208.418	92.59	208.719	96.083	96.314	97.81	219.871	104.947	78.346	88.535	124.21	98.784	102.748	104.324	86.909	89.679	115.477	102.819	95.872	112.285	99.516
15.2269	94.036	82.275	84.865	97.261	233.776	85.772	89.713	227.114	87.607	90.942	210.324	92.222	212.662	96.445	96.546	95.296	225.995	109.193	77.7	87.314	134.005	97.584	101.927	104.709	88.826	89.834	108.679	103.278	97.251	116.762	101.373
15.3104	94.062	85.097	81.651	95.224	233.102	84.926	91.528	226.851	85.417	95.334	211.975	91.648	212.096	95.425	97.508	96.176	225.779	106.644	74.689	79.617	128.121	98.85	103.158	104.781	89.094	90.336	107.315	103.969	98.069	113.235	103.959
15.394	94.742	83.024	83.466	97.928	232.88	86.28	91.204	230.568	87.224	92.169	215.232	92.209	217.333	96.219	96.792	96.722	227.714	104.742	77.245	83.566	121.927	96.44	103.757	109.234	90.521	87.255	111.867	103.847	98.621	115.385	103.576
15.4778	95.345	84.682	82.993	98.058	232.588	84.069	94.802	231.855	91.677	97.536	214.177	92.551	218.348	95.053	106.722	96.34	226.749	104.983	77.687	83.536	121.314	98.47	101.445	107.043	87.918	92.38	109.445	103.134	97.224	116.138	113.063
15.561	93.251	86.215	84.253	97.164	232.061	85.514	92.32	233.793	85.464	89.768	211.583	90.719	220.271	95.273	106.783	96.394	224.825	107.193	76.426	87.266	126.099	98.155	100.847	110.206	87.266	88.156	109.415	101.648	100.447	110.986	103.76
15.6448	96.771	86.566	80.999	96.491	232.473	84.767	92.743	234.432	91.114	88.675	210.744	89.355	221.968	94.173	104.727	99.47	224.697	110.984	75.982	85.867	123.198	95.092	100.13	103.728	88.565	89.875	103.828	107.136	94.203	107.846	107.656
15.7284	93.293	81.949	83.558	96.341	232.463	86.277	90.274	235.101	86.157	90.514	210.464	87.176	222.408	95.362	104.367	95.432	93.903	106.316	74.872	83.318	126.896	97.761	99.93	104.287	89.465	89.995	106.136	101.269	98.72	111.794	105.567
15.8116	98.74	80.84	80.779	96.667	234.52	84.784	91.153	238.705	90.409	93.77	212.272	91.958	227.234	93.679	102.483	97.04	95.812	109.678	73.917	81.111	125.566	97.332	100.964	108.048	86.334	87.44	107.474	101.598	96.959	112.847	102.886
15.8956	94.362	84.103	84.57	96.342	233.074	85.396	91.327	93.377	87.794	88.212	78.381	87.098	224.656	95.078	99.516	95.904	97.347	105.785	74.839	86.531	120.433	99.208	102.9	101.656	85.944	88.979	105.288	103.765	95.357	112.522	102.76
15.9792	98.54	82.127	81.313	96.742	234.708	85.1	93.789	99.093	90.092	89.48	83.824	89.761	228.26	95.326	105.24	97.586	98.811	107.832	76.281	81.936	130.503	97.686	100.117	106.817	86.466	89.148	105.25	102.207	97.224	108.454	102.699
16.0631	98.442	85.068	82.148	96.736	234.687	86.011	90.506	99.906	90.917	90.526	76.189	92.312	96.887	95.532	103.107	97.669	98.241	106.347	77.674	82.75	125.951	97.86	100.839	102.384	91.288	87.185	103.047	103.348	96.114	109.749	105.314
16.1465	93.786	86.191	79.312	96.788	235.639	84.872	88.004	97.503	87.873	91.338	79.896	90.825	101.733	93.343	102.519	94.844	96.848	103.144	78.063	79.584	124.971	96.506	103.486	103.345	88.317	88.84	104.594	100.273	95.126	113.216	102.59
16.2302	98.969	86.022	82.531	96.693	235.248	85.33	89.923	99.471	88.027	90.384	81.268	89.04	97.696	94.787	103.603	95.971	97.987	101.617	74.999	83.133	123.652	96.532	100.745	103.041	87.536	87.305	101.848	100.985	95.098	109.962	102.089
16.3138	94.695	80.467	81.308	95.746	232.922	84.973	90.95	98.8	88.117	88.597	78.895	89.038	100.632	93.834	102.874	96.967	97.868	101.413	74.951	81.869	116.321	96.537	101.763	98.109	89.438	89.128	103.155	101.463	94.985	105.628	103.155
16.3972	97.104	85.332	82.514	96.115	232.203	84.583	89.769	101.372	89.21	92.817	77.308	90.029	101.811	93.367	102.94	96.405	98.304	102.791	74.58	83.254	118.06	96.475	100.782	105.259	88.75	87.241	102.381	103.97	94.326	107.717	103.26
16.4809	100.697	84.934	80.458	94.724	232.463	84.904	94.374	100.807	85.533	92.256	78.061	88.41	101.876	91.846	106.542	95.563	96.232	100.777	72.316	84.164	122.985	99.039	99.509	99.659	89.878	86.522	102.815	101.327	94.694	107.371	107.71
16.5644	97.408	84.975	82.062	95.721	82.705	85.869	92.146	100.733	89.655	87.426	80.375	91.212	103.856	94.616	102.952	96.113	97.71	105.483	71.869	80.978	120.909	98.373	101.496	103.223	83.951	87.506	102.018	104.499	95.018	108.014	101.154
16.6478	95.238	83.404	79.352	95.8	77.808	85.65	88.007	102.75	86.814	89.271	79.001	91.407	108.798	95.188	104.054	97.284	95.77	102.018	73.214	81.077	120.873	100.163	100.955	100.855	89.02	87.947	100.053	105.99	95.469	104.405	101.667
16.7316	95.437	91.231	79.645	96.411	76.322	84.996	88.008	106.23	85.669	89.865	81.542	92.837	110.135	93.821	105.075	96.622	94.855	107.465	74.826	85.99	122.173	97.957	101.461	99.634	87.335	87.938	100.728	103.64	94.343	104.142	100.989
16.8151	92.768	87.115	79.237	95.614	76.271	85	87.506	101.016	89.31	90.272	80.34	84.68	109.255	93.6	101.056	95.143	99.252	97.067	73.625	82.845	122.975	96.576	101.467	99.142	88.428	88.147	99.593	102.97	92.066	108.613	105.155
16.8991	95.971	83.133	74.498	96.051	76.965	85.059	87.566	100.544	88.368	94.085	76.163	87.767	105.509	92.45	102.139	96.472	94.165	101.858	74.287	82.1	117.804	97.746	99.431	96.823	88.98	87.566	99.31	104.847	92.912	109.039	100.955
16.9826	96.787	83.347	77.844	94.271	76.471	84.619	89.079	103.822	86.955	87.997	78.987	89.36	108.914	92.738	101.517	96.496	98.751	95.013	75.198	77.584	116.24	96.396	100.555	105.536	90.232	87.917	99.503	102.389	92.567	109.946	105.656

## Sheet: Trig Ind & Trig Sampl
Suppl. Table 3: Backscatter data (gain 20): Triggered Induction and triggered sampling of C.glutamicum producing cutinase with three different SP: bpr (Well 1-12), YwmC (Well 13-24), AmyE (Well 15-36), Well 37-44: C.glutamicum with pEKEX2:Empty Vector.
t [h]	Well: 1	2	3	4	5	6	7	8	9	10	11	12	13	14	15	16	17	18	19	20	21	22	23	24	25	26	27	28	29	30	31	32	33	34	35	36	37	38	39	40	41	42	43	44
0.0109	14.07	13.89	14.31	15.3	15.7	17.64	18.69	17.33	13.89	18.52	14.97	14.72	23.56	17.3	15.72	26.58	16.86	16.22	24.28	17.11	18.88	17.09	18.01	15.38	18.59	17.61	16.85	19.81	17.7	24.95	15.82	15.35	16.85	16.74	18.08	16.68	20.83	14.11	14.22	16.57	16.78	19.78	15.53	15.67
0.09432	13.52	14.3	14.13	14.97	15.93	16.97	18.6	17.35	14.04	19.1	14.94	14.48	23.5	17.79	15.24	26.49	16.8	16.37	24.22	17.18	18.95	16.98	17.93	15.72	18.02	17.44	16.65	19.55	17.44	24.19	16.14	15.05	16.34	15.85	17.58	16.34	20.05	14.37	14.39	16.28	16.17	19.44	14.57	15.18
0.17765	13.79	14.18	14.54	15.12	16.1	15.88	18.71	17.52	13.7	18.98	15.14	14.44	24.14	17.75	14.89	27.02	16.19	16.16	23.93	16.85	19.13	17.26	17.64	15.4	18.3	17.5	16.65	19.12	17.55	24.03	15.73	15.24	16.17	15.44	17.43	16.42	19.53	14.4	14.83	16.42	16.16	19.46	14.57	15.26
0.26102	13.72	14.13	14.59	14.6	16.11	16.43	18.77	17.43	13.7	18.65	15.11	14.79	23.1	17.76	15.09	26.87	16.5	16.16	23.87	16.72	19.06	16.68	17.47	15.84	18.08	17.36	16.59	19.06	17.46	23.74	16.01	15.05	16.19	15.75	16.97	16.37	19.35	14.24	14.51	16.21	16.19	19.58	14.44	15.06
0.34453	13.82	14.51	14.39	14.88	15.96	17.04	17.91	17.32	14.22	18.57	14.95	15.03	23.12	17.88	15.03	26.98	16.4	16.46	23.71	16.75	19.17	16.97	17.35	15.52	18.23	17.26	16.88	19.07	17.49	24.12	15.9	14.92	16.19	15.67	17.3	16.3	19.2	13.93	14.77	16.24	16.04	19.13	14.05	15.41
0.42775	13.67	14.27	14.71	14.45	15.93	16.88	17.88	17.17	14.44	18.74	15.3	14.5	23.35	17.9	15.11	26.89	16.83	15.87	23.59	16.8	18.77	17.24	17.46	15.75	18.27	16.91	16.62	19.12	17.24	23.91	15.75	14.85	16.05	15.32	17.01	16.25	19.82	14.07	14.44	15.85	16.6	19.32	13.87	15.32
0.51097	13.73	14.31	15	14.79	15.61	16.97	18.01	17.2	14.68	18.17	14.95	14.4	23.21	17.98	15.18	27.07	16.11	16.11	23.3	16.59	18.81	17	17.61	15.49	18.08	17.33	16.4	18.94	17.35	23.59	15.67	14.65	16.05	15.44	16.91	16.14	19.93	14.16	14.48	16.14	16.5	19.65	14.36	15.73
0.59432	14.11	14.37	14.56	14.24	15.64	16.53	18.08	17.53	14.01	18.36	15.12	14.56	22.6	17.53	14.79	26.67	16.28	16.19	23.16	16.66	19.06	17.2	17.11	15.41	18.27	17.09	16.6	19.06	17.36	23.99	15.9	14.66	16.13	15.52	17	16.08	19.91	13.58	14.51	16.08	16.24	19.26	14.45	15.66
0.67762	14.19	14.47	14.88	14.82	15.63	16.86	18.14	17.59	13.87	19.18	14.95	14.48	22.95	17.52	15.24	27.05	16.57	16.27	23.44	16.63	18.91	16.75	17.01	15.44	18.33	16.97	16.53	19	17.64	24.12	15.98	14.63	16.31	15.44	17.11	16.42	19.88	13.29	14.37	16.04	16.43	19.58	14.11	15.66
0.76113	13.93	14.62	15.12	14.72	15.73	16.24	18.43	17.69	14.05	19.26	15.11	14.71	22.77	17.72	15.44	27.01	16.39	16.45	23.65	16.5	19.04	16.75	17.24	15.52	18.37	17.29	16.53	18.88	17.47	24.03	15.84	15.05	15.84	15.73	17.2	15.92	19.82	13.67	14.82	16.11	16.01	19.13	14.21	16.11
0.84458	13.82	14.89	14.66	14.79	15.59	16.22	18.36	17.78	13.99	19.1	15.4	14.3	22.32	17.61	15.41	26.46	16.98	15.87	23.5	16.57	18.8	16.94	17.26	15.67	18.49	17.21	16.4	19.36	17.41	24.46	15.95	14.97	15.84	15.5	16.98	15.99	20.19	14.01	14.39	16.63	16.05	19.24	14.68	15.66
0.92793	13.92	15.09	14.77	14.98	15.5	16.33	14.68	18.3	13.69	18.91	14.94	14.63	22.89	17.4	15.61	26.69	17.33	16.04	23.91	16.69	18.54	17.09	17.12	15.23	18.02	16.75	15.95	18.77	17.44	24.44	15.88	14.42	15.78	15.61	17.3	15.98	20.54	13.29	14.4	16.21	16.59	19.52	14.57	16.1
1.01095	13.79	15.08	14.48	15.09	15.46	16.5	14.91	18.4	14.18	19.04	15.15	14.59	22.8	17.49	15.61	26.31	17.32	16.11	23.61	16.65	18.59	16.59	17.26	15.21	18.2	16.83	16.39	19.01	17.27	24.38	15.95	14.53	16.22	15.7	17.41	15.75	21.13	13.86	14.4	16.48	16.24	19.26	14.48	16.05
1.09442	13.9	15.14	14.59	14.88	15.55	16.91	15.24	18.45	13.86	19.26	15.26	14.8	23.1	17.43	16.05	27.02	17.12	16.24	23.77	16.68	18.46	16.77	17.14	15.03	18.65	16.97	16.24	18.98	17.7	24.92	16.16	14.71	16.02	15.92	17.59	15.92	21.18	13.76	14.83	16.97	16.3	19.26	14.45	15.92
1.17788	13.7	15.34	15.12	14.91	15.55	16.88	15.61	18.91	13.86	20.19	15.09	14.71	22.46	17.14	16.1	26.95	17.47	16.05	23.88	16.77	18.45	16.65	17.06	15.24	18.69	16.86	16.34	18.72	17.61	24.89	15.98	14.71	15.84	15.52	18.02	15.88	20.95	14.05	14.62	16.89	16.21	19.21	14.94	16.17
1.261	13.76	15.3	14.68	15.72	15.63	16.63	15.72	19.04	13.98	19.26	15.11	15.03	22.64	17.12	16.3	26.34	17.21	16.11	23.88	16.86	18.51	16.77	17.29	15.38	18.95	17.12	16.83	19.12	17.29	25.16	16.25	15.09	16.02	15.82	18.01	15.69	21.23	14.15	14.54	17.07	16.94	19.71	15.37	16.3
1.34471	13.87	15.69	14.77	15.29	15.66	17.11	15.76	19.27	13.98	18.78	15.06	14.83	23.1	17.23	16.71	26.54	17.4	16.1	24.09	16.77	18.88	16.82	17.01	15.26	18.91	16.54	16.33	18.89	17.53	24.93	16.25	14.72	15.82	16.04	17.98	15.46	21.87	14.24	14.71	17.06	16.11	19.36	15.29	16.56
1.42791	13.57	15.75	14.83	15.17	16.14	17.73	15.81	19.42	14.11	19.41	15.23	15.03	23.13	17.4	16.92	26.44	17.75	16.4	24.14	16.88	18.83	17.03	17.12	15.18	18.84	16.97	16.63	19.15	17.47	25.5	16.69	14.54	15.92	15.7	17.98	15.92	21.44	14.36	14.53	17.62	16.1	19.5	15.37	16.16
1.51127	13.99	15.92	14.74	15.53	15.93	17.21	15.67	19.97	13.93	19.56	15.27	15.3	23.04	17.69	17.18	26.81	17.94	16.28	24.37	17	18.55	16.85	17.18	15.49	19.18	16.91	16.25	18.74	17.94	25.64	16.8	14.44	15.93	16.13	18.01	17.33	22.08	14.6	14.5	17.64	16.53	20	15.17	16.71
1.59474	13.96	15.85	14.63	15.82	15.69	17.91	16.16	19.97	14.19	18.97	15.72	15.3	22.96	17.43	17.06	26.75	18.14	16.27	24.49	17.18	18.72	16.94	17	15.4	19.33	17.26	16.08	18.66	17.47	26.05	16.89	14.57	15.69	15.98	18.6	15.85	22.28	14.69	14.71	17.91	16.11	19.84	15.24	16.28
1.6777	13.95	16.28	14.54	15.79	16.04	17.84	16.07	20.66	14.31	19.29	15.05	15.76	23.38	17.43	17.72	26.78	18.08	16.31	24.95	16.98	18.57	17.2	17.21	15.53	19.61	17	16.37	18.6	17.72	26.38	17.14	14.71	15.78	16.4	18.69	16.36	22.55	14.68	14.6	18.05	16.33	20.05	16.1	16.85
1.76152	13.87	16.33	14.44	16.04	16.21	18.08	16.33	20.89	14.19	19.96	15.23	16.04	23.41	17.43	18.01	26.95	18.3	16.33	25.09	17.41	18.98	16.92	17.18	15.35	19.65	16.72	16.39	18.84	17.59	26.4	17.29	15.15	15.7	16.31	18.75	16.13	23.01	15.11	14.95	18.42	16.4	19.64	15.79	16.59
1.84488	13.98	16.57	14.45	15.96	15.88	18.37	16.5	21.12	14.3	19.13	15.35	15.85	23.41	17.52	17.91	26.95	18.62	16.46	25.19	17.36	18.86	16.98	17.11	15.85	19.56	16.57	16.57	18.97	18.2	26.54	17.24	14.62	15.55	16.33	19.1	16.19	23.04	15.34	15.23	18.6	16.69	20.08	15.72	17.09
1.92797	14.19	17.38	14.68	16.3	16.13	18.8	16.88	21.53	14.42	19.32	15.29	16.42	23.09	17.58	18.42	27.12	18.45	16.39	25.24	17.69	19.01	16.72	16.82	15.92	19.64	17.21	16.34	19.3	17.84	26.81	17.78	14.04	15.7	16.62	19.27	16.05	23.35	15.44	14.97	19.1	16.71	19.76	16.21	17.21
2.01111	14.33	17.09	14.57	16.27	16.01	18.6	16.77	21.94	14.53	20.48	15.41	16.53	23.48	17.7	18.78	27.13	18.84	16.53	25.91	17.67	18.94	17.15	17.06	15.75	19.71	16.82	16.34	19.03	18.11	26.95	17.96	14.34	15.49	16.89	19.53	16.28	23.32	15.59	15.03	19.47	17	20.22	16.65	17.09
2.09474	14.37	17.55	14.5	16.34	16.34	19.44	17.06	22.51	14.6	19.88	15.52	16.56	24.03	17.59	18.91	26.79	18.95	16.77	26.09	17.81	18.94	17.24	17.12	15.85	20.16	16.97	16.91	18.98	17.96	27.31	18.34	14.33	16.04	16.8	19.91	16.46	24.19	15.96	15.79	19.29	16.98	20.46	16.83	17.43
2.17789	14.62	17.91	14.76	16.95	16.34	19.79	17.32	22.93	14.65	20.04	15.27	17	23.44	17.65	19.1	27.28	19.07	16.6	26.28	17.91	19.17	17.24	17.41	15.7	20.25	17.43	16.33	19.3	17.84	27.68	18.59	14.33	15.4	16.97	20.49	16.43	24.44	16.22	15.08	19.7	17.09	20.13	17.21	17.53
2.26152	14.57	18.33	14.82	16.51	16.51	19.49	17.33	23.24	14.85	20.54	15.46	17.14	23.82	17.81	20.07	27.34	19.67	16.65	26.67	18.25	19.2	16.95	17.38	15.82	20.66	17.4	16.34	19.3	18.02	28.12	18.72	14.19	15.52	17.01	20.89	16.5	24.72	16.46	15.3	19.99	17.09	20.45	17.12	17.53
2.34455	14.6	18.77	14.51	16.95	16.71	20.22	17.44	23.71	14.95	20.72	15.47	17.49	24.22	17.67	20.36	27.25	19.5	16.74	26.87	18.57	19.39	17.38	17.78	16.01	20.66	17.38	16.42	19.67	18.19	28.41	19.24	14.62	15.5	17.58	20.8	16.85	24.69	16.66	15.35	20.49	17.14	20.42	17.56	18.02
2.42822	14.85	18.8	14.77	17.32	16.85	19.91	17.81	24.22	15.08	20.98	15.47	17.35	24.12	17.81	20.72	27.37	19.82	16.86	26.95	18.63	19.46	17.2	17.33	16.02	20.84	16.98	16.59	19.29	17.93	28.7	19.49	14.22	15.58	17.5	21.13	16.59	25.15	17.01	15.46	21.06	17.52	20.65	17.88	18.25
2.51132	14.66	19.42	14.44	17.15	16.82	20.65	17.82	24.7	14.62	20.65	15.78	18.04	24.2	18.13	20.75	27.6	19.78	17.17	27.39	18.66	19.5	16.78	17.21	16.28	20.97	17.2	16.37	19.53	18.17	28.81	19.88	14.28	15.15	17.78	21.52	16.85	25.88	17.49	15.3	21.33	17.26	20.83	18.39	18.48
2.59489	14.89	19.65	14.53	17.76	16.98	21.53	18.2	25.06	14.85	20.81	16.05	18.02	24.72	18.01	21.48	28.21	20.16	17.09	27.91	19.03	19.78	17.29	17.46	16.3	21.12	17.04	16.17	19.23	18.52	29.6	20.29	14.54	15.44	18.05	22.13	16.94	25.86	17.62	15.7	21.5	17.7	20.63	18.83	18.52
2.67829	14.89	20.11	14.76	17.7	17.14	21.88	18.36	25.71	14.48	21.16	16.39	18.66	24.43	18.16	22.02	28.29	20.58	17.01	28.17	19.26	19.65	17.15	17.62	16.43	21.39	16.43	16.27	19.87	18.46	30.03	20.65	14.48	15.09	17.96	22.13	17.01	26.38	18.46	15.46	21.88	18.3	20.36	18.71	19.1
2.76133	15.05	20.49	14.5	18.13	17.41	22.22	18.77	26.37	15.11	21.91	16.28	18.6	24.73	18.33	22.19	28.31	20.81	17.7	28.5	19.64	20.13	16.95	17.17	16.6	21.96	16.86	16.4	19.91	18.65	30.41	20.9	14.72	15.37	18.33	22.17	17.23	26.5	18.45	15.96	22.43	17.9	20.9	18.94	18.97
2.84498	14.95	21.19	14.92	18.4	17.38	22.19	19.01	26.98	15.37	22.28	16.45	19.38	24.44	18.45	22.72	28.47	20.98	17.78	29.01	19.85	20.11	17.49	17.56	16.95	21.61	17.29	16.98	19.97	18.86	30.49	20.98	14.1	15.24	18.78	22.48	17.18	26.83	19.07	15.23	22.52	18.1	21.09	19.46	19.23
2.92843	15.17	21.47	14.82	19.01	17.62	22.67	18.83	27.18	15.26	22.31	16.31	19.49	25.24	18.57	23.38	28.64	21.29	17.52	28.96	20.1	20.16	17.46	17.75	16.91	21.82	16.95	16.31	19.85	18.97	30.72	21.39	14.39	15.11	18.72	23.12	18.52	27.22	19.13	15.7	22.83	18.34	20.74	19.88	19.36
3.01146	15.03	21.84	14.85	18.89	17.69	23.54	19.24	27.89	15.11	21.79	16.72	20.11	25.06	18.72	23.82	28.87	21.27	17.82	29.57	20.22	20.36	17.43	17.29	17.2	22.42	16.98	16.77	20.42	18.8	31.46	21.9	14.39	15.2	19.03	23.64	17.85	28.02	19.99	15.96	23.29	18.95	21	19.87	19.29
3.09481	15.46	22.02	14.39	18.75	18.13	23.41	19.5	28.35	15.27	22.43	16.85	20.1	25.91	18.72	24.34	28.89	21.93	17.93	29.8	20.87	20.39	17.27	17.65	17.2	22.61	16.75	15.82	20.37	18.8	31.97	22.29	14.21	15.41	19.13	23.97	17.96	28.37	19.9	16.16	24	18.71	21.07	20.19	20.39
3.17848	15.96	22.66	14.31	19.38	18.33	24.46	19.87	29.37	15.52	22.26	16.82	20.58	25.15	18.97	24.84	28.96	22.22	18.43	30.43	21.01	20.81	17.49	17.36	17.3	22.78	17.36	16.05	20.69	18.83	32.32	22.71	14.4	15.47	19.84	24.16	18.16	28.63	20.49	15.72	24.29	19.21	21.48	20.72	20.28
3.26142	15.41	23.3	14.44	19.64	18.05	24.69	20.2	29.88	15.82	21.85	17.09	20.92	25.85	19.29	25.36	29.5	22.06	18.46	30.98	21.18	20.61	17.56	17.58	17.78	23.29	16.88	16.4	20.61	18.98	32.72	22.93	14.51	15.2	20.07	24.72	18.23	29.02	20.94	15.67	24.72	19.04	21.65	21.18	20.49
3.34492	15.7	23.8	14.01	19.68	18.43	25.35	20.14	30.23	15.3	23.07	17.41	21.59	25.88	19.23	26.09	29.76	22.52	18.57	31.34	21.85	21.16	17.55	17.55	17.84	23.54	17.17	16.63	20.71	19.15	33.23	23.76	14.37	15.43	20.22	24.99	18.45	29.47	21.06	16.21	24.95	19.5	20.92	21.45	20.86
3.42808	15.99	23.94	14.15	19.73	18.91	25.7	20.43	31.1	15.58	23.1	17.33	21.74	26.34	19.58	26.61	29.94	22.83	18.84	31.65	21.91	21.42	17.87	17.5	18.14	23.73	17.09	16.69	20.71	19.39	33.74	24.19	14.13	15.41	20.66	25.47	18.74	30.23	21.67	16.04	25.74	19.82	21.62	21.97	21.24
3.51165	15.73	24.81	14.69	20.29	19.3	25.35	20.77	31.6	15.72	23.61	17.12	22.17	26.2	19.79	26.9	30.49	23.32	19.2	32.07	22.22	21.36	17.7	17.7	18.25	24.17	16.98	16.42	20.97	19.52	34.3	24.54	14.28	14.98	21.09	25.94	18.91	30.59	22.08	15.98	26.08	20.02	21.48	22.16	21.82
3.595	16.05	25.04	14.74	20.54	19.41	26.63	21.1	32.65	16.07	23.09	18.19	22.74	26.55	19.84	27.57	30.38	23.99	19.36	32.84	22.43	21.91	17.46	17.76	18.92	25.06	16.75	16.75	21.04	19.46	34.78	24.89	14.28	15.12	21.44	26.61	19.18	30.96	22.67	15.69	26.58	20.65	21.35	22.81	22.03
3.67822	16.28	25.64	14.28	21.06	19.52	27.27	21.41	33.22	15.41	23.8	18.27	23.06	26.57	20.11	27.99	30.75	23.65	20.13	32.94	22.9	21.85	17.9	17.38	18.94	24.57	17.56	16.94	21.29	19.7	35.22	25.38	14.16	14.92	21.99	26.69	19.53	31.63	23.06	16.05	26.9	20.29	21.65	23.59	22.67
3.76177	16.01	26.09	14.39	21.59	19.9	27.82	21.71	34.03	16.02	24.09	18.39	23.29	26.76	20.48	28.61	31.3	24.09	19.94	33.69	23.13	22.45	18.02	17.61	18.84	25.18	17.24	16.39	21.52	19.62	36.22	26	14.62	14.85	22.28	27.27	19.85	31.94	23.5	15.67	27.39	20.42	21.59	23.82	22.61
3.84467	16.16	26.52	14.08	21.64	20.19	28	21.74	34.81	15.78	24.11	18.48	24.02	27.22	20.6	29.4	31.19	24.32	20.39	33.77	23.42	22.38	18.13	17.91	19.3	25.38	16.95	16.25	22.13	20.02	36.55	26.52	14.36	14.95	22.19	27.6	19.9	32.23	23.96	15.76	28.02	21.15	21.82	24.49	22.92
3.92841	16.51	27.42	14.54	21.82	20.42	28.44	22.16	35.69	16.19	24.52	18.52	24.22	27.18	21	30.06	31.39	24.99	20.81	34.81	23.8	22.86	18.33	17.5	19.59	25.59	17.07	16.69	21.94	19.62	37.03	27.02	14.1	15.27	22.6	28.44	20.29	33.26	24.75	16.22	28.44	21.41	22.11	24.46	23.22
4.01161	16.3	27.73	14.3	22.49	20.66	29.28	22.64	37.02	15.81	24.58	19.24	24.86	27.21	21.07	31.02	31.92	24.96	20.63	35.26	24.29	22.92	18.16	17.91	19.67	26.15	16.69	16.6	22.4	20.4	37.16	27.85	14.24	15.18	23.32	28.87	20.51	33.75	25.19	16.21	29.08	21.55	22.14	25.36	23.79
4.0954	16.91	28.5	13.98	22.49	20.86	29.88	23.18	37.69	16.19	25.45	19.32	25.54	27.76	21.38	31.28	32.47	25.36	21.07	35.98	24.72	23.03	18.46	17.88	19.97	26.5	17.07	16.31	22.37	20.17	38.12	28.61	14.56	15.17	23.51	29.5	20.77	34.16	25.64	16.51	30.01	21.9	22.14	25.99	24.28
4.17829	16.88	29.21	14.51	22.98	21.19	30.46	23.47	38.35	16.22	24.34	19.65	25.93	27.89	21.52	32.1	32.72	25.74	21.59	35.92	25.31	23.47	18.49	17.99	20.14	27.22	16.69	16.53	22.61	20.42	38.7	28.93	14.44	15.2	23.83	30.03	21.18	35	26.18	16.27	30.32	22.77	21.87	26.67	24.7
4.26176	16.88	29.76	14.18	23.32	21.58	31.25	23.47	39.44	16.69	26.03	19.93	26.12	28.15	21.88	32.7	32.72	26.61	21.77	36.61	25.79	23.79	19.03	18.05	20.39	27.27	16.75	16.37	22.63	20.48	39.17	29.43	14.92	15.09	24.22	30.58	21.84	36	26.7	16.21	31.05	22.26	23.01	27.28	24.9
4.34512	17.33	30.37	14.36	23.54	21.55	32.32	23.53	40.21	16.46	26.2	20.05	26.75	28.35	22.17	33.59	33.68	26.76	22.05	37.05	25.82	23.85	18.78	18.13	20.42	27.8	16.62	16.77	23.12	20.75	40.09	30.35	14.42	15.01	24.69	31.31	21.73	36.26	27.39	16.56	31.1	22.66	22.6	28.23	25.59
4.4282	17.32	31.05	14.42	23.96	21.99	32.1	24.14	41.6	16.54	26.06	20.33	27.33	28.53	22.58	34.44	34.09	27.47	22.32	37.6	26.43	24.23	19.13	17.94	21	28.2	16.88	16.21	23.67	21.06	40.65	30.72	14.6	15.01	24.81	32.23	22.25	37.45	28.14	16.46	32.38	22.96	22.46	28.29	25.93
4.51149	17.09	31.68	13.86	24.37	22.14	32.88	24.4	42.68	16.91	25.82	20.72	28.09	28.96	22.51	35.61	34.26	27.74	22.66	38.48	26.93	24.44	19.76	17.81	21.29	28.46	16.95	16.54	23.62	20.81	41.26	31.39	14.57	15.03	25.68	32.5	22.49	37.42	28.69	16.39	32.76	23.68	23.01	28.99	26.57
4.59517	17.47	32.64	13.64	24.92	22.81	34.47	24.93	43.75	16.8	26.26	20.89	28.69	29.3	22.92	36.24	34.79	27.94	22.98	38.76	27.16	24.96	19.3	17.98	21.64	28.7	16.42	16.71	23.77	21.09	42.16	31.94	14.48	15.26	26.2	33.34	22.83	38.7	29.48	16.59	33.22	24.55	23.29	29.56	27.15
4.67864	17.4	33.55	13.57	25.12	22.72	34.85	25.56	44.63	17.09	26.11	21.15	29.37	29.1	23.35	37.06	34.85	28.15	23.5	39.6	27.71	25.1	19.15	18.25	21.62	29.1	17.32	16.42	23.97	21.45	43.26	33.02	14.36	15.43	26.35	33.71	23.5	39.19	29.95	16.24	34.2	24.32	23.41	30.17	28.05
4.76201	17.91	34.23	14.69	25.74	23.21	35.72	25.76	46.01	17.14	26.09	21.76	29.97	29.74	23.39	37.74	35.39	28.67	23.94	40.34	28.17	25.45	19.7	18.31	22.4	29.59	16.16	16.98	24.54	21.74	43.85	33.48	14.5	15.29	27.1	34.45	23.74	40.24	31.13	16.57	34.65	25.15	23.33	30.43	28
4.84527	18.11	35	13.99	26	23.56	36.27	25.97	47.26	17.58	27.01	21.99	30.56	29.48	23.8	38.97	35.75	29.57	23.96	41	28.78	25.94	19.91	18.4	22.63	30.05	17.07	16.78	24.67	21.88	45.04	34.1	14.88	15.35	27.36	35	23.83	40.88	31.49	16.89	35.71	25.24	23.53	31.34	28.85
4.92822	18.02	36.06	13.9	26.34	23.68	37.19	26.35	48.83	18.04	27.5	22.34	31.24	29.8	24.35	39.93	36.67	29.71	24.72	42.08	29.24	26.29	19.91	18.07	22.72	30.49	16.62	16.6	25.27	21.93	46.02	35.07	14.54	14.94	28.08	35.57	24.23	41.81	32.26	16.66	36.51	25.89	24.2	32.33	29.05
5.0116	18.46	36.85	13.89	26.52	24.06	38.47	26.7	49.9	17.78	27.82	22.43	31.92	30.67	24.38	41.12	36.85	30.08	24.73	42.42	29.66	26.4	20.55	18.31	23.19	31.14	16.45	16.36	25.18	22.02	46.72	35.95	14.76	15.21	28.58	36.56	24.86	42.54	32.91	17.17	37.52	26.55	23.83	32.55	29.74
5.09498	18.62	37.99	14.11	27.27	24.54	39.29	27.21	50.8	17.87	27.79	22.93	32.56	30.78	25.09	42.05	37.6	30.67	24.9	42.79	30.18	26.84	20.75	18.37	23.61	31.62	16.83	16.54	25.48	22.13	47.68	36.97	14.39	15.55	28.98	37.22	25.28	43.78	33.81	17.06	38.41	26.41	24.35	33.59	30.66
5.17837	19	39.08	13.89	27.41	24.96	40.22	27.68	52.38	18.3	28.06	23.45	33.13	30.66	25.27	42.76	37.69	30.96	25.27	43.85	30.67	27.39	20.63	18.88	23.99	32.03	16.51	16.5	26	22.4	48.94	37.72	14.86	14.77	29.54	38.06	25.5	44.31	34.49	17.17	38.61	27.27	25.09	34.49	30.61
5.26182	19.2	40.1	14.05	27.7	25.42	41.47	28.05	54.11	18.54	28.14	23.68	33.88	31.39	25.94	44.33	38.44	31.51	26.14	44.85	31.39	27.8	20.84	18.71	24.34	32.38	16.88	16.82	26.69	22.75	49.93	38.79	14.37	15.23	29.98	39.08	26.2	45.96	35.52	16.86	39.46	27.42	24.44	35.17	31.34
5.34529	19.04	40.94	14.21	28.35	25.68	42.13	28.63	55.74	19.1	29.11	24.03	34.62	31.63	26.11	44.94	38.77	32	26.15	45.43	31.86	28.12	20.94	19.09	25.12	32.76	16.39	16.51	26.75	22.96	50.92	39.57	14.13	14.71	30.4	39.98	26.67	46.54	36.3	17	40.68	28.02	24.52	36.15	32.03
5.42853	19.88	42.57	13.93	28.87	26.14	43.29	29.16	57.69	18.98	28.96	24.4	35.49	32.1	26.52	46.3	39.26	32.81	26.37	46.05	32.07	28.5	21.1	19.09	25.31	33.51	16.85	16.72	27.12	23.44	52.77	40.89	14.74	14.82	31.42	40.76	27.13	47.53	37.2	17.27	40.92	28.46	25.02	36.84	32.15
5.51199	19.68	43.46	13.76	29.25	26.54	45.01	29.39	59.14	19.15	30.11	24.95	36.27	31.71	26.98	47.49	39.66	33.01	27.27	46.78	32.82	28.98	21.61	19.09	25.73	33.81	16.57	16.45	27.05	23.94	53.62	42.05	15	15.17	31.65	41.82	27.34	49.26	38.06	17.62	42.18	28.89	25.15	37.34	33.46
5.59534	20.16	44.6	14.69	30.05	26.9	45.75	29.94	61.33	19.27	29.54	25.07	37.14	32.44	27.31	48.68	40.3	33.62	27.44	47.85	33.23	29.19	22.02	19.5	25.94	34.3	16.92	16.66	27.44	23.68	54.87	42.48	14.92	14.92	32.18	42.42	28.17	49.91	38.8	17.36	43.29	29.56	25.22	38.45	33.74
5.6786	20.39	45.49	14.07	30.2	27.44	47.21	30.75	63.23	19.44	30.14	25.56	38.19	32.99	27.88	50.17	41.2	33.77	28.34	48.89	33.81	29.8	21.56	19.1	26.73	34.97	17.41	16.94	28.17	23.83	56.4	44.19	14.59	15.41	33.04	43.34	28.66	50.93	39.73	17.85	43.99	29.72	25.88	39.19	34.33
5.76175	20.57	46.91	14.02	30.67	27.99	48.2	30.91	65.2	20.02	30.38	26	39.17	33.31	28.24	51.71	41.21	34.61	28.63	50.08	34.15	30.2	22.02	19.32	26.89	35.63	16.39	16.57	28.58	24.41	57.36	45.14	14.91	15.26	33.62	44.14	28.99	53.48	40.97	18.05	44.97	30.75	25.6	40.18	34.99
5.84535	20.69	48.39	14.44	31.43	28.43	50.26	31.56	66.64	19.99	31.51	26.7	40.41	33.16	28.41	52.89	42.22	35.45	29.01	50.84	34.87	30.85	22.29	19.36	27.18	36.26	16.62	16.94	28.93	24.19	58.78	46.4	14.79	14.94	34.62	45.82	29.85	54.52	42.47	18.05	46.16	31.14	25.91	41.35	36.12
5.92894	21.12	49.42	14.04	31.8	28.56	51.01	31.83	68.94	20.45	31.34	27.02	41.08	33.54	29.22	54.7	42.74	35.74	29.27	51.88	35.61	31.19	22.48	19.73	27.6	36.61	16.31	16.53	29.18	24.77	61.1	47.67	14.82	15.15	35.77	46.83	30.33	55.71	43.52	17.99	47.07	31.27	26.57	42.82	36.61
6.01189	20.97	50.84	13.9	32.33	29.36	52.96	32.5	71.06	20.28	32.3	27.31	42.48	27.02	29.72	56	43.27	36.76	29.79	52.58	36.06	31.62	22.69	19.65	28.11	37.4	16.69	17.01	29.51	25.01	62.41	48.91	14.82	15.37	35.9	47.5	30.81	57.5	44.25	18.3	47.91	31.92	27.39	43.41	37.45
6.09533	21.76	52.67	13.99	32.82	29.83	54.54	32.96	73.14	20.61	31.83	27.86	43.15	27.51	30.08	57.57	43.82	36.68	30.75	54.49	36.91	32.29	23.16	20.22	28.89	37.84	16.6	16.37	29.66	26	63.78	50.43	14.34	15.34	37.11	48.86	31.36	58.99	45.55	18.27	48.69	31.83	27.92	44.88	38.54
6.17876	21.32	54.37	14.07	33.19	30.43	56.28	33.39	75.01	21.07	32.87	28.52	44.02	28.09	30.53	58.75	44.56	37.38	31.11	55.16	37.52	32.85	23.06	20.11	28.96	38.61	17.15	16.36	30.24	25.5	66.03	52.08	15.15	14.94	37.78	50.51	31.83	60.3	47.3	18.69	50.11	32.33	28.41	45.94	39.15
6.26222	22.19	55.5	13.92	33.97	30.64	57.62	34.23	77.59	21.32	32.49	28.98	45.52	27.99	31.08	60.27	45.44	38.15	31.1	56.57	37.99	33.08	23.93	20.11	29.85	39.51	17	16.43	30.88	25.8	67.67	53.39	14.74	14.68	38.33	51.51	32.64	62.64	48.58	18.95	51.38	32.56	29.16	46.85	40.31
6.34534	21.94	57.51	14.76	34.5	31.34	60.23	34.58	79.88	21.35	34.3	29.16	46.92	28.66	31.71	62.23	46.27	39	32.27	57.53	38.48	33.74	23.85	20.52	30.2	40.3	16.72	17.23	31.11	26.18	70.16	55.02	14.95	15.23	39.58	52.74	33.02	64.71	49.56	18.91	52.75	32.81	29.14	48.4	41.15
6.42873	22.32	58.96	14.45	35.61	32.1	62.18	35.13	82.43	21.91	34.64	30.12	48.29	28.78	32.09	63.51	47.12	39.4	32.68	59.19	39.7	34.26	23.87	20.34	30.61	41.44	16.54	16.72	31.42	26.38	71.47	56.69	14.72	14.97	40.12	54.06	33.72	66.68	51.07	19.01	53.89	33.49	29.31	49.55	42.08
6.51184	22.42	61.17	14.27	35.92	32.47	63.68	35.74	85.22	21.81	34.12	30.55	48.91	29.3	32.52	65.57	47.93	40.34	33.48	60.64	39.93	34.65	24.38	20.19	31.46	41.69	16.92	16.77	31.89	27.07	73.95	58.35	14.94	15.32	40.86	55.47	34.58	68.47	52.28	19.33	55.15	34.33	29.63	50.87	43.26
6.59546	22.83	62.68	14.22	36.99	32.97	65.84	36.36	88.21	22.05	35.58	30.95	50.74	29.43	33.34	67.66	48	41.03	34.12	62.32	41.08	35.45	24.83	21.03	31.85	42.3	16.45	16.68	32.72	27.22	75.46	60.2	14.5	15.06	42.04	56.81	35.52	70.28	54.76	19.62	56.32	34.64	30.38	52.51	44.1
6.67869	23.15	64.39	14.59	36.88	33.57	67.98	36.85	90.78	22.37	36	31.59	51.83	29.85	33.71	69.63	49.35	42.18	34.61	63.19	41.79	35.84	25.04	21.04	32.36	43.21	16.88	16.53	33.31	27.6	78.05	61.91	15.05	15.23	43.18	58.79	36.35	73.47	56.6	19.33	58.06	35.13	31.28	53.91	45.76
6.76212	23.67	66	14.11	37.89	34.39	70.57	37.34	94.04	22.83	36.73	31.97	53.07	30.33	34.18	71.52	49.91	42.98	35.34	64.82	42.4	36.53	25.36	20.97	33.04	43.95	16.48	16.68	33.65	28.09	80.45	63.63	15.35	15.17	44.5	59.88	37.02	75.73	57.56	19.94	59.72	35.92	32.15	55.19	46.75
6.84551	23.73	67.9	14.97	38.94	34.94	72.24	37.98	97.41	23.61	36.85	32.49	54.72	30.26	35.1	74.22	51.12	43.17	35.98	66.79	43.41	37.22	25.19	21.62	33.81	45.03	16.42	16.68	33.86	28.15	82.09	64.67	14.89	15.08	45.58	61.49	38.06	78.6	59.91	20.05	61.07	36.35	32.81	57.76	47.68
6.92884	23.85	69.63	14.37	39.51	35.86	74.66	38.7	100.85	23.68	38.45	33.37	55.83	31.25	35.72	77	52.25	44.02	36.87	68.07	44.27	38.07	25.91	21.73	34.52	45.58	16.4	16.37	34.33	28.69	84.66	66.35	14.92	15.35	46.8	63.32	38.33	81.07	61.49	20.1	62.53	37.05	33.65	59.8	49.42
7.01196	24.23	72.1	14.53	39.9	36.56	77.09	39.37	98.51	23.76	38.28	34.04	57.25	31.39	36.48	78.48	52.61	44.92	37.83	69.81	45.06	38.62	25.88	22.02	35.2	46.65	16.22	16.65	34.78	29.21	87.01	68.38	15.43	15.34	48.05	64.59	39.78	84.2	63.46	20.89	64.76	37.55	34.56	61.23	50.37
7.09548	24.98	74.56	13.95	41.37	36.97	79.1	40.01	109	23.93	39.66	34.97	58.32	31.77	37.02	81.15	54	46.25	38.48	71.5	45.72	39.58	26.47	22.1	35.58	47.3	17.27	16.62	35.29	29.28	90.36	69.72	15.14	15.2	48.81	66.54	40.36	86.2	66.29	20.63	66.65	38.27	35.22	62.13	52.06
7.17896	24.73	76.71	14.19	41.95	37.93	82.06	40.77	112.17	24.25	39.7	35.43	59.22	32.21	37.77	84.35	54.75	46.72	39.9	73.44	46.71	40.24	26.98	22.06	36.45	48.39	16.59	16.97	36.27	29.77	92.74	71.72	14.86	15.14	50.32	68.24	41.57	89.75	68.09	20.94	68.3	39.11	34.99	64.67	53.64
7.26247	25.45	79.5	14.76	42.83	38.61	84.26	41.23	116.47	24.54	40.99	36.48	60.93	32.79	38.24	87.88	56.93	46.71	40.56	74.8	47.3	41.41	26.98	22.29	37.31	49.2	17.06	16.82	36.97	30.23	95.72	73.85	15.23	14.98	51.41	69.72	42.94	92.26	70.45	21.1	70.24	39.96	36.15	65.81	54.83
7.34584	25.42	82.46	14.62	43.93	39.64	87.71	42.01	121.2	25.01	41.41	36.82	62.01	33.33	39.67	90.49	57.85	47.85	41.17	77.04	48.36	41.92	27.44	22.29	37.77	50.26	16.24	17.44	37.87	30.64	99.02	75.27	15.43	14.95	52.61	71.98	43.73	95.95	72.42	21.12	72.79	40.5	36.9	68.13	56.96
7.42896	25.65	85.53	14.3	44.39	40.24	90.56	42.77	125.44	24.69	42.59	37.51	63.66	33.86	40.07	93.87	59.14	49.12	42.05	78.4	49.45	42.94	27.79	22.86	38.94	51.18	16.59	17.12	37.84	31.6	102.05	77.56	15.37	15.11	53.6	73.79	45.27	98.54	75.49	21.53	75.32	41.92	37.78	70.57	58.47
7.51227	26.03	87.71	14.36	45.79	41.2	93.45	43.4	131.32	25.42	43.93	38.5	65.42	34.35	40.83	97.31	60.09	49.47	43.4	80.03	50.42	43.84	28.27	23.15	39.55	52.22	16.91	16.8	38.8	31.8	98.55	79.87	15.52	15.2	55.28	75.97	46.16	101.79	78.14	21.9	77.12	42.54	38.01	72.42	60.07
7.59577	26.58	91.77	14.33	47.2	41.86	96.86	44.33	136.34	25.59	45.94	39.57	67.87	35.78	42.15	101	61.19	50.97	44.51	82.64	50.95	44.88	28.47	23.01	40.83	53.1	16.4	16.95	39.66	31.94	109.82	81.91	15.5	15.17	57.01	78.28	47.01	96.03	79.96	21.94	80.16	43.43	39.2	74.43	61.48
7.67882	26.87	94.62	14.68	47.29	42.91	100.19	44.88	141.37	26.02	45.81	40.34	69.15	35.66	42.85	98.68	63.48	52.86	45.56	84.29	52.49	45.81	28.89	23.53	41.66	54.11	16.57	17.38	40.24	32.47	114.14	84.15	15.49	14.92	58.27	80.86	48.77	108.83	82.41	22.05	82.29	44.5	39.69	77.24	63.66
7.76204	27.05	97.89	14.02	48.37	44.02	98.75	45.17	147.48	26.26	46.85	41.38	71.29	36.22	43.85	109.04	64.42	53.24	46.66	87.57	53.47	46.75	29.37	23.96	42.3	55.54	16.77	17.15	40.97	32.75	118.24	87.04	15.4	15.15	59.13	82.81	50.13	112.5	85.07	22.4	85.28	45.93	40.63	80.11	65.6
7.84579	27.28	102.02	14.92	50	44.72	107.38	46.25	153.29	26.37	47.62	42.33	72.94	36.44	44.72	112.95	66.27	53.94	47.46	89.49	54.05	47.85	29.97	24.09	43.52	57.1	17.3	17.47	41.52	34.03	122.12	89.98	16.01	15.35	60.62	85.15	51.3	116.41	88.4	22.98	87.57	46.68	41.31	82.51	67.48
7.92889	27.65	99.27	15	50.77	46.04	112.08	47.03	160.51	26.63	48.04	43.41	75.49	37.19	45.64	117.52	67.48	55.13	49.13	92.3	55.71	48.81	30.15	24.02	44.17	57.66	17.12	17.44	42.4	33.62	127.21	92.26	15.34	15.21	62.09	88.06	53.07	121.49	90.56	23.42	90.53	48.1	41.95	85.92	69.87
8.01238	28.12	109.35	15.11	52.31	47.47	116.08	48.58	167.86	27.48	50.16	44.34	77.93	37.74	47.04	122.51	69.32	56.38	50.23	93.71	56.47	50.29	30.67	24.78	45.21	59.46	17	17.11	43.24	34.68	132.1	95.05	15.38	15.23	63.8	90.64	55.22	125.19	94.38	23.8	93.29	49.18	43.2	88.23	71.02
8.09575	28.27	113.51	15.24	53.32	48.28	120.45	49.1	174.27	27.01	51.76	45.84	79.94	38.48	48.19	126.91	71.29	57.65	51.76	97.06	57.91	51.74	30.91	24.61	46.46	60.53	17.06	16.97	43.9	34.82	136.06	98.56	15.63	15.52	65.72	93.71	56.2	129.24	98.36	23.99	96.31	50.6	44.02	91.68	72.91
8.17909	28.98	117.59	15.08	54.93	49.15	125.55	49.59	181.84	27.37	52.34	46.85	82.35	38.88	49.52	131.44	73.03	59.07	53.25	99.11	58.79	52.95	31.77	24.77	47.03	61.69	16.89	17.41	45.32	35.93	142.67	101.53	15.27	15.84	66.9	96.24	58.26	134.02	100.95	24.4	99.2	51.67	45.21	93.52	76.22
8.26231	29.11	122.5	14.89	56.47	50.89	130.17	50.58	190.08	28.11	54.22	47.47	85.13	39.55	50.29	137.12	74.56	60.55	54.75	101.49	60.15	54.28	32.32	25.09	48.26	63.16	17.18	17.21	45.84	36.29	146.97	99.88	15.5	15.2	68.86	99.86	60.27	139.74	95.98	25.18	102.75	53.21	45.88	97.02	78.23
8.34557	29.8	127.09	15.27	57.47	51.96	135.52	51.41	198.43	28.7	55.05	48.84	87.97	40.57	51.74	142.52	76.31	61.83	56.09	96.46	61.46	55.76	31.94	25.13	49.41	64.24	17.41	17.17	47.26	36.93	152.76	108.19	15.78	15.35	70.15	103.61	61.51	144.64	108.61	25.25	98.85	54.51	47.2	100.82	79.59
8.42904	29.85	131.36	15.2	57.97	52.9	141.33	52.26	207.58	29.16	56.73	50.1	91.29	41.41	52.81	149.51	77.76	63.36	57.28	109.35	62.81	56.69	33.16	25.5	50.13	65.81	16.82	17.23	47.79	37.52	159.91	110.9	16.07	15.96	72.97	97.1	63.55	149.69	112.76	25.57	109.32	55.47	47.67	93.48	82.41
8.51212	30.35	136.52	15.24	59.71	54.25	147.3	53.8	217.14	29.33	58.06	51.45	93.51	41.89	54.41	153.75	80.17	64.85	59.98	111.76	63.83	58.75	33.4	25.62	50.97	67.66	17.21	16.95	49.49	37.87	166.05	115.18	15.95	15.52	74.88	110.63	65.45	155.61	117.31	26.17	112.81	56.28	49.2	107.01	85.13
8.59584	30.76	141.63	15.9	61.13	56	153.34	55.02	226.43	29.88	59.3	52.67	97.25	42.68	55.89	161.15	81.94	66.01	60.52	116.59	65.17	60.04	33.71	26.09	52.4	68.91	17.93	17.65	49.71	38.99	172.18	118.24	16.17	15.5	76.8	113.54	67.67	162.2	121.74	26.72	116.62	58	50.42	111.19	87.75
8.67899	31.3	147.43	15.49	62.41	57.37	160.13	55.22	236.32	30.08	60.61	53.5	100.19	43.2	57.37	167.5	84.23	67.84	63.13	119.69	66.8	61.69	34.24	26.18	53.71	70.62	17.44	17.69	51.38	39.96	179.49	122.94	16.08	15.5	79.44	117.8	70.02	168	126.6	27.18	120.53	59.74	51.22	116.26	90.18
8.76272	31.4	152.99	15.72	64.03	58.7	166.95	56.34	243.93	30.52	62.33	54.57	99.28	44.57	59.21	174.9	86.64	68.31	64.9	123.67	68.39	63.16	34.94	26.89	54.51	72.43	16.43	18.01	52.23	39.98	186.91	126.76	16.05	15.38	81.74	122.41	72.47	174.53	130.77	27.45	125.31	61.49	51.94	119.52	94.94
8.84547	31.86	157.99	15.53	65.77	60.04	174.41	57.54	238.12	31.05	64.07	56.05	107.5	44.65	60.69	181.57	88.7	70.82	67.12	127.34	69.96	65.54	35.65	27.21	55.74	73.35	16.42	17.84	52.96	41.28	194.57	130.86	16.39	15.78	84.02	126.31	74.98	181.51	136.39	28.31	129.18	63.31	53.62	123.92	96.96
8.92918	32.72	164.46	15.56	67.08	61.34	181.84	58.3	236.24	31.07	66.22	56.57	110.72	45.5	62.3	191.18	90.9	71.46	69.34	131.47	71.81	67.19	36.18	27.3	56.69	74.88	16.53	17.56	54.12	42.37	202.62	135.23	16.45	15.84	86.96	130.86	77.24	189.29	142.72	28.78	134.14	65.22	54.78	128.91	100.69
9.01237	32.59	170.34	15.47	68.85	62.75	189.75	59.37	233.39	31.78	67.31	58.43	114.73	46.08	64.06	196.69	93.66	73.44	69.86	135.81	73.09	69.34	36.39	27.77	57.71	76.43	16.89	17.91	56.28	42.63	210.68	139.96	16.36	15.73	89.54	134.81	80.08	196.96	147.36	29.05	138.61	65.96	56.28	132.19	97.87
9.09598	34.13	175.74	15.26	70.6	64.07	198.31	61.78	234.39	32.96	69.86	60.01	118.82	46.77	65.52	206.18	96.65	74.69	71.79	140.55	74.88	71.2	37.45	28.41	59.54	78.74	16.88	18.22	57.15	43.93	220.58	144.63	16.31	16.85	92.24	139.8	81.85	205.31	153.66	29.74	143.19	68.15	57.88	137.93	107.94
9.17899	34.2	182.85	15.92	72.62	65.16	207.4	62.44	234.09	33.34	71.82	61.69	123.06	47.97	66.67	214.63	98.73	77.13	74.13	145.31	76.63	73.49	38.57	28.29	59.77	79.79	17.7	17.64	57.68	44.53	228.6	149.86	16.4	16.27	95.46	144.72	84.44	213.61	159.3	30.09	148.85	69.66	59.4	143.04	111.04
9.26273	34.73	189.87	16.02	74.19	66.54	217.18	63.54	234.87	33.52	74.13	62.85	127.66	49.15	68.65	224.22	101.58	77.94	76.23	150.61	78.49	75.41	38.07	29.04	61.25	81.68	17.26	18.51	59.17	45.33	239.32	154.09	16.78	15.75	98.5	149.74	87.75	222.74	166.89	31.24	154.51	71.03	61.69	148.15	115.4
9.34595	35.11	197.42	15.88	76.14	68.19	227.59	64.55	233.1	34.16	76.05	64.03	131.59	50.11	70.3	234.47	96.41	80.61	78.39	154.88	81.3	77.94	39.31	29.31	62.06	83.82	16.98	18.52	59.78	46.28	250.35	158.95	16.68	16.4	101.17	155.93	90.58	232.01	173.07	31.82	159.87	72.97	63.02	154.1	119.66
9.42911	35.78	205.16	15.9	79.07	69.92	237.51	65.71	232.94	33.95	78.05	66.16	137.47	50.69	71.89	243.2	108.25	82.95	80.37	161.49	82.55	80.08	40.28	29.83	63.69	86.08	17.62	17.85	61.43	47.91	260.96	165.12	17.07	15.84	97.38	161.72	93.49	241.89	180.56	32.7	165.85	74.78	64.12	160.13	124.19
9.51271	35.95	213.75	16.27	81.12	71.32	248.04	66.88	231.63	34.79	80.61	67.96	142.61	52.52	74.1	241.79	112.38	84.96	83.04	165.96	84.25	81.99	40.73	30.01	64.52	87.98	16.91	18.14	63.39	48.19	273.01	170.64	16.71	16.27	109.22	167.93	96.93	251.12	187.61	33.45	171.47	77.09	65.93	167.3	128.59
9.59583	36.79	221.24	16.62	82.9	72.85	257.15	68.6	232.07	35.17	82.76	69.75	147.68	52.11	75.91	238.47	115.72	86.95	86.03	172.5	86.56	84.15	41.6	30.24	65.72	90.14	17.36	18.37	64.03	49.38	276.05	176.88	16.83	16.3	112.05	173.92	100.24	250.9	194.81	34.33	178.65	79.55	67.06	172.63	134.54
9.67926	37.26	230.18	16.5	85.6	74.98	256.86	69.44	231.3	35.95	85.02	71.78	151.96	53.45	77.82	235.49	118.64	88.81	87.94	178.56	88.09	87.05	42.1	31.16	67.34	92.62	16.71	18.36	65.75	50.32	272.16	181.73	17.06	16.48	115.83	181.06	99.1	247.41	202.17	34.65	185.81	82.26	69.03	177.87	137.91
9.76262	38.15	240.16	16.45	87.91	76.69	253.85	70.94	232.17	36.38	87.56	73.08	158.11	54.46	80.67	236.82	124.12	89.33	90.82	184.1	90.09	89.89	43.38	31.57	68.86	94.94	17.09	18.37	67.15	51.71	271.26	189.62	17.18	16.62	119.84	187.43	108.02	245.15	211.47	35.71	192.8	84.55	71.47	185.92	143.08
9.84563	38.33	249.79	16.71	90.62	79.18	252.74	72.01	230.29	37.58	90.1	75.55	164.1	55.37	83.01	235.17	127.38	93.19	94.1	190.69	92.33	92.2	43.93	31.69	70.39	97.81	17.91	18.4	69.57	52.95	270.22	195.42	17.32	16.66	124.47	194.55	112.86	244.04	220.65	37.32	201.22	86.43	73.35	193.58	149.14
9.92949	39.05	259.86	17.23	93.71	80.58	251.39	73.78	232.2	38.12	92.99	78.14	170.6	55.92	85.95	235.26	131.9	95.66	97.18	197.15	94.39	95.2	44.79	32.33	71.69	100.04	18.37	18.89	70.94	54.43	269.02	201.6	17.55	16.72	128.83	202.53	117.24	243.49	228.58	38.04	208.88	89.65	74.91	200.44	154.8
10.0127	39.8	269.58	17.17	95.99	83.18	250.63	74.92	231.56	38.24	95.61	80.16	176.38	57.4	88.93	234.35	135.9	97.4	100.31	204.03	96.64	98.71	45.79	33.02	73.43	99.26	18.25	19.13	72.72	55.27	268.09	209.77	17.61	16.74	133.23	210.47	122.07	242.8	237.54	38.51	216.91	92.26	78.19	208.58	161.09
10.0958	40.45	275.07	17.3	99.47	85.22	249.47	75.2	230.75	38.96	98.53	82.63	183.17	57.76	91.04	233.55	140.83	100.68	101.16	212.18	98.82	102.05	46.52	33.48	74.78	105.46	17.58	18.94	74.16	56.4	269.87	216.89	17.65	16.97	137.35	218.78	126.48	242.22	248.46	39.96	225.31	94.07	79.47	217.07	166.86
10.1794	41.21	271.17	17.32	102.07	87.11	249.39	77.41	231.4	40.02	101.4	85.3	189.79	58.18	94.45	233.16	146.03	97.33	107.65	220.97	101.49	96.04	47.1	33.63	76.05	108.71	18.55	19.38	76.6	58.11	267.08	223.82	18.11	17.26	141.16	224.52	132.05	241.02	246.91	40.19	234.15	97.52	81.22	223.42	173.34
10.2629	42.47	268.33	18.07	101.12	90.03	248.52	79.26	230.33	40.44	101.97	87.71	196.25	59.08	97.38	233.05	150.87	105.52	112.5	228.06	99.33	108.89	48.91	34.74	77.93	111.45	18.2	19.55	78.43	59.27	266.8	232.24	17.93	17.35	146.56	236.94	136.66	240.39	242.98	41.72	241.52	96.74	84.02	232.23	179.14
10.3461	42.98	268.51	17.96	108.06	91.78	248.1	79.77	232.73	41.12	108.03	90.97	204.61	60.72	100.69	234.78	156.54	109.04	115.24	237.17	106.57	112.03	49.47	35.28	79	115.28	18.49	19.52	80.54	60.18	266.7	240.25	18.08	17.46	152.18	242.88	142.75	240.12	240.34	43.32	249.38	104.01	86.79	242.45	186.71
10.4292	43.69	266.71	18.37	110.99	94.41	247.53	81.53	229.83	42.07	111.79	92.71	210.79	61.25	97.22	233.1	162.52	111.97	119.81	246.97	109.9	116.78	50.08	35.75	80.66	118.15	17.87	19.62	82.38	62.44	266.32	249.41	18.49	17.4	157.82	236.5	148.97	239.28	239.75	44.27	253.7	106.92	90.14	253.71	193.82
10.5129	44.95	267.14	18.22	114.78	96.59	247.17	83.07	230.75	43.11	115.88	95.8	220.36	62.38	107.58	232.91	167.62	114.31	124.19	256.93	112.79	120.47	51.7	36.48	82.25	122.76	17.52	19.79	85.98	63.81	266.51	258.08	18.54	17.47	163.15	233.19	154.44	239.25	238.45	45.27	249.93	110.46	92.2	262.94	202.12
10.5959	45.76	266.94	18.37	118.29	99.87	246.85	85.04	228.23	42.95	119.72	99.49	229.65	63.65	111.65	231.94	173.57	117.34	128.02	265.58	115.65	124.54	52.51	37.2	83.83	125.66	18.02	20.1	87.48	64.88	264.45	266.04	19.01	17.44	169.54	232.43	161.06	238.85	237.77	46.6	246.88	114.37	95.06	271.56	210.16
10.6795	46.08	265.2	19.26	122.39	101.96	246.01	84.25	227.68	44.51	123.77	101.7	238.12	64.9	114.99	231.16	180.76	119.33	132.74	277.1	118.96	129.37	53.42	38.44	85.39	130.05	18.31	20.46	90	66.8	265.78	260.81	19.27	17.85	175.63	229.76	167.56	237.77	237.32	48.66	247.04	117.49	97.17	267.99	218.45
10.7627	47.01	264.23	19.68	125.6	98.74	245.76	86.41	228.99	45.14	128.51	98.33	234.55	65.86	119.02	232.76	185.81	124.09	138.84	272.19	121.86	134.57	54.43	38.9	86.85	133.18	18.27	20.23	92.53	68.41	265.92	258.72	18.83	18.05	182.7	229.42	174.38	238.59	236.21	49.36	245.38	121.95	95.77	264.58	227.53
10.846	48.25	261.55	19.64	129.75	107.93	245.93	89.19	230.33	46.1	133.09	108.98	230.88	67.67	123.83	232.99	194.43	127.75	143.1	270.13	126.36	139.73	55.24	39.72	88.49	138.28	18.52	20.86	95.35	69.96	265.64	257.5	19.17	18.25	188.59	228.72	182.25	237.98	235.49	50.9	244.82	126.34	103.53	263.13	236.24
10.9295	49.56	262.99	19.47	133.09	110.55	245.03	89.42	228.26	46.86	138.16	111.51	230.7	68.36	127.5	233.65	201.74	131.69	148.46	266.7	129.98	144.2	56.79	40.65	90.23	142.61	18.19	20.92	97.78	71.6	267.02	255.44	19.04	18.46	195.47	229.48	189.65	237.46	235.26	52.55	243.15	130.6	106.68	262.29	245.33
11.0125	50.34	261.13	19.84	137.59	112.7	245.03	92.06	129.29	47.59	142.41	115.53	231.48	69.25	131.52	231.66	205.25	134.57	152.77	267.14	133.26	148.44	57.91	41.63	92.26	143.72	18.45	20.6	100.76	73.21	265.43	257.74	19.58	18.62	200.21	227.71	195.93	236.29	234.68	54.11	242.97	133.78	110.23	261.36	252.46
11.096	51.07	258.41	20.11	140.72	116.29	244.97	93.83	135.15	48.8	147.31	119.31	229.36	70.86	137.07	232.44	215.01	138.83	158.6	265.93	136.69	153.73	59.72	42.33	93.89	151.06	18.66	20.97	96.78	74.8	264.48	255.24	20.11	18.68	208.27	226.98	203.52	236.55	232.49	55.16	242.24	137.83	112.89	259.54	262.99
11.1794	52.34	260.84	20.46	145.94	119.46	245.01	93.64	134.71	49.81	153.52	121.9	229.22	72.07	141.37	232.65	222.23	143.14	164.1	264.71	140.32	159.52	60.23	43.08	96.25	155.06	18.88	21.38	106.92	76.45	266.22	254.4	20.54	18.74	216.71	225.99	212.59	236.85	233.4	57.16	241.75	142.73	117.14	258	264.27
11.2628	53.51	257.28	20.54	151.25	122.62	244.31	96.1	133.09	50.57	159.44	126.3	226.76	73.76	145.82	233.05	233.08	146.62	171.28	262.33	144.63	165.96	61.34	44.43	98.27	159.82	18.89	21.41	109.82	78.72	265.11	252.93	20.16	19.44	224.28	223.93	222.57	236.53	234.04	59.21	241.43	147.89	120.81	258.85	260.3
11.3462	54.22	257.56	21.21	156.39	126.34	244.34	97.25	148.01	52.12	166.08	130.65	226.63	74.74	151.96	230.95	243.75	150.82	178.96	263.31	149.26	173.11	62.58	45.06	100.66	165.24	19.61	21.79	113.15	81.04	267.83	251.9	20.13	19.33	232.59	224.64	232.35	236.5	234.65	60.96	241.09	153.49	124.88	258.79	258.69
11.4294	55.36	257.97	21.03	161.72	130.31	244.33	99.12	143.97	51.94	172.7	135.59	226.17	76.48	158.11	233.05	254.93	156.76	185.89	260.99	152.59	179.93	63.63	46.39	93.46	170.03	19.15	22.13	116.33	83.16	266.32	251.35	20.46	19.46	242.01	222.37	243.41	235.9	235.26	62.55	240.02	158.83	130.69	257.54	257.72
11.5129	55.82	257.76	21.44	168.32	133.3	244.4	102.22	146.47	54.2	180.32	139.77	226.64	77.27	163.91	233.57	265.02	161.73	193.03	260.81	157.69	188.02	65.71	47.35	106.48	176.49	19.24	22.13	120.33	85.02	265.67	252.23	20.51	20.11	250.64	223.64	254.38	235.86	231.83	65.09	240.21	164.81	134.62	257.21	256.76
11.5964	57.89	258.29	22.31	171.34	136.23	243.76	99.1	152.53	55.79	184.31	142.47	226.25	79.27	168.61	232.78	258.37	164.8	198.99	259.46	161.14	192.23	65.96	48.75	108.13	180.7	19.76	22.81	122.32	87.45	174.79	251.35	21.23	20.31	256.92	222.23	261.45	124.68	231.95	67.73	239.31	168.38	136.78	256.61	255.68
11.6797	58.61	255.21	22.35	175.78	139.16	243.87	106.03	154.02	55.95	190.16	147.89	226.21	79.79	173.28	142.79	256.17	170.24	205.81	258.82	166.08	197.92	67.83	49.33	110.17	185	20.25	22.96	126.41	88.32	170.05	250.95	21.59	20.55	266.24	222.57	270.48	124.74	233.28	68.33	238.12	173.34	141.05	255.56	255.28
11.7626	59.48	255.57	22.72	180.33	142.38	127.66	107.73	152.97	57.43	195.56	151.35	224.43	81.56	178.96	139.24	253.1	172.98	210.83	257.25	169.92	205.92	67.89	50.9	112.17	190.59	20.14	22.96	129.12	91.74	173.95	247.7	21.56	20.84	272.89	221.84	267.52	125.03	231.89	71.26	238.1	179.49	144.87	256.02	253.51
11.8464	60.87	254.34	23.18	189.26	146.26	127.61	109.16	154.6	58.58	204.84	156.07	224.12	83.18	185.85	143.69	251.82	179.58	220.13	256.47	175.63	212.7	70.05	52.02	115.91	195.74	20.05	23.16	134.69	93.93	163.96	249.09	21.99	21.07	270.28	221.97	263.36	123.22	231.71	73.37	238.51	186.68	150.77	254.11	254.05
11.9295	62.13	145.69	23.7	193.94	150.5	127.02	110.87	148.56	59.45	210.5	161	225.86	84.32	192.58	143.39	252.55	184.8	228.73	256	180.62	219.24	72.01	53.19	118.46	201.33	20.07	23.77	136.81	96.25	165.53	249.7	22.35	21.29	266.3	221.04	263.68	125.83	233.02	76.17	237.72	192.54	155.63	252.92	253.33
12.0126	62.3	139.64	23.8	199.85	153.8	126.1	113.48	149.65	60.26	218.63	166.19	224.83	85.31	198.99	138.06	249.82	190.55	238.01	254.51	184.7	227.56	72.63	53.96	121.46	207.61	20.31	23.83	140.29	98.42	163.84	247.18	22.38	21.59	262.39	220.36	261.26	123.95	231.36	77.94	236.77	199.4	159.88	253.35	251.12
12.0966	63.61	133.75	24.02	201.24	158.8	125.34	115.91	145.78	62.01	228.38	173.34	224.14	87.25	206.56	136.05	250.28	196.78	247.2	253.94	191.12	240.15	74.4	55.45	124.3	215.78	19.9	24.25	145.16	100.98	168.4	248.52	22.72	22.13	264.27	220.55	261.3	122.79	231.62	80.98	237.16	207.16	166.11	254.58	249.61
12.1796	65.11	142.87	24.58	199.25	164.68	125.89	117.4	150.7	62.64	237.71	179.06	223.09	88.61	216.66	131.27	250.64	204.78	259.11	255.47	198.38	236.87	76.52	56.7	127.75	222.4	20.9	24.99	150.01	96.59	164.68	248.34	22.87	22.1	263.89	221.03	259.14	122.47	230.32	83.77	236.7	215.9	172.66	252.4	248.95
12.2628	66.65	148.67	25.1	197.77	167.85	126.79	119.51	154.67	64.13	233.8	184.04	222.42	90.75	220.34	145.77	250.66	208.9	263.49	253.03	202.37	235.22	77.3	57.77	131.17	228.02	20.84	24.77	153.38	107.23	176.59	160.01	23.42	22.81	261.34	219.24	260.43	122.06	125.83	85.97	236.09	220.65	176.53	254.92	249.61
12.3465	67.77	138.02	25.59	195.45	170.76	125.41	121.39	156.27	65.43	232	188.04	221.88	91.34	226.23	140.51	247.73	212.7	265.26	184.47	206.96	233.11	79.01	59.01	133.52	232	21.21	25.13	158.27	108.77	159.58	143.89	23.96	22.72	261.16	219.21	255.95	124.91	122.97	87.95	145.17	227.15	182.76	253.82	247.65
12.4295	68.47	140.31	25.71	194.2	174.56	126.28	122.33	157.12	65.17	231.19	193.1	222.81	93	232.15	137.09	248.81	218.98	258.3	180.07	211.83	232.01	80.74	60.7	135.61	238.65	21.29	25.44	161.27	111.82	173.6	150.64	24.06	22.78	262	131.88	256.17	124.35	130.83	88.76	147.13	233.45	187.17	127.02	247.81
12.5128	69.7	136.58	26.54	192.17	179.52	125.35	127.08	153.55	67.92	230.15	200.11	223.74	95.43	233.94	144.05	245.88	227.5	256.32	173.19	217.99	232.33	82.58	61.59	139.73	246.65	21.85	25.79	166.09	115.68	173.54	146.85	24.81	23.19	261.08	135.01	256.03	124.32	130.74	92.82	146.78	235.08	195.18	135.29	247.26
12.5963	71.37	145.24	26.87	191.65	186.82	125.12	128.18	156.88	68.21	230.85	209.31	224.06	96.68	230.44	134.65	245.06	233.63	256.89	171.1	225.86	231.28	84.35	62.76	143.91	255.94	21.87	26.09	172.79	117.95	168.52	147.68	24.86	23.77	260.38	126.12	256.09	122.74	127.84	95.95	144.3	232.7	204.33	129.69	247.06
12.6796	72.65	142.98	27.63	191.27	193.39	125	129.92	149.48	70.12	230.81	216.43	224.29	99.28	229.63	137.58	247.2	243.95	254.52	184.12	230.85	230.87	86.21	64.91	148.61	265.93	21.96	26.95	179.67	122.61	166.25	138.52	25.47	24.02	260.33	125.09	255.57	123.63	123.43	99.67	143.85	231.65	210.25	127.81	248.43
12.763	74.81	135.65	27.89	191.82	198.25	125.61	133.81	155.79	71.96	230.73	222.95	141.07	101.24	227.51	140.83	246.23	251.59	255.79	181.14	226.67	229.6	89.02	66.12	153.15	262.44	22.19	27.16	184.85	125.9	171.19	142.64	25.97	24.46	257.71	126.57	254.83	122.88	122.56	102.82	145.27	230.73	217.65	142.46	247.3
12.8462	76.31	140.72	28.69	192.89	204.99	125.2	137.21	153.87	73.27	230.4	230.53	141.12	102.86	227.71	142.32	246.85	250.29	253.06	179.1	225.5	231.56	90.78	68.07	158.01	260.4	22.66	27.59	191.52	130.21	171.74	144.01	26.17	24.98	259.88	131.91	255.1	124.35	124.38	96.41	145.31	230.62	226.28	128.02	247.68
12.9296	77.65	130.24	29.16	189.03	212.59	126.02	138.14	153.35	74.27	230.69	241.28	143.19	104.89	225.15	138.2	245.99	244.79	256.58	180.88	224.69	230.55	93.29	70.22	162.48	259.6	22.89	28.43	197.36	133.78	157.58	143.24	26.79	25.09	258.46	123.03	255.13	124.51	124.06	112	144.85	231.08	235.65	129.58	246.28
13.0132	80.08	133.58	30.23	190.2	221.04	124.82	141.65	146.36	76.26	230.93	252.02	141.04	107.61	223.79	134.37	245.82	242.92	253.41	186.36	222.8	227.45	95.57	72.42	167.13	256.89	22.6	28.7	205.4	138.9	162.95	137	27.24	25.28	257.62	125.03	255.01	123.06	127.63	115.22	145.28	230.12	246.48	132.72	248.22
13.0965	81.7	132.59	30.66	191	226.08	126.21	144.21	147.45	77.59	230.61	260.82	143.14	110.7	223.41	135.58	245.58	244.66	252.16	187.14	223.48	229.16	97.64	74.39	173.14	257.47	23.42	29.01	212.88	142.53	166.49	142.58	27.57	26.15	255.54	124.04	253.13	123.9	125.29	119.05	146.52	231.19	247.12	129.9	148.99
13.1799	83.41	141.07	31.08	190.39	234.82	125.92	148.84	153.72	79.71	230.43	270.07	142.75	111.89	223.9	136.14	246.08	244.83	253.03	180.12	221.93	229.98	100.62	76.07	179.16	256.23	23.5	29.59	220.23	147.13	171.04	135.44	28.61	26.55	259.53	128.1	254.25	124.16	127.14	124.48	146.03	230.05	243.69	139.48	148.49
13.263	84.75	137.19	31.89	189.06	232.32	125.47	150.18	149.17	81.53	230.99	269.17	141.88	115.33	224.51	131.26	247.15	242.15	253.65	179.67	222.25	229.6	95.43	78.92	185.47	256.06	23.99	30.21	229.69	153.28	168.38	137.94	28.89	26.79	258.58	131.87	253.18	124.73	123.67	129.67	145.82	227.94	243.18	128.88	137.61
13.3465	87.31	137.16	33.48	189.01	231.11	126.41	152.71	145.43	83.04	230.47	266.33	142.73	117.31	223.33	138.28	153.58	241.34	252.8	178.16	221.13	228	105.56	80.28	190.59	255.85	24.29	30.98	233.91	157.14	162.52	142.43	29.88	27.05	256.87	126.1	253.22	123.93	120.16	133.75	145.69	227.88	242.45	129.24	137.74
13.4298	88.62	135.55	33.55	187.23	230.79	125.6	155.2	148.65	85.54	229.77	265.29	140.28	119.25	222.43	135.79	159.53	241.81	253.06	181.63	218.83	229.01	107.79	83.05	194.38	253.62	24.63	31.13	230.43	162.17	167.48	150.48	30.27	27.65	149.72	121.58	253.64	124.04	131.38	137.58	145.16	227.31	241.18	130.72	136.55
13.5134	91.48	135.85	34.94	187.81	230.03	125.78	161.01	151.67	86.58	230.18	263.83	142.46	122.76	221.73	133.53	154.19	241.63	251.56	190.2	220.07	230.67	111.04	85.45	202.14	252.84	25.25	32.06	228.81	169.47	170.05	146.73	31.11	28.24	161.33	128.37	253.33	126.51	128.04	145.08	144.7	227.76	241.02	128.77	137.56
13.5965	93.8	145.88	35.97	188.48	231.08	125.46	164.25	146.3	88.4	230.21	263.43	146.7	125.12	220.72	124.09	153.64	241.99	253.79	181.03	220.17	228.24	114.63	89.54	209.41	253.79	25.53	32.39	229.66	174.79	158.4	142.81	31.3	28.95	156.18	120.56	252.96	124.53	119.74	150.47	143.22	228.29	240.13	132.14	137.93
13.68	95.55	140.89	36.7	187.41	229.85	124.45	167.3	144.95	91.19	230.62	263.74	143.14	127.61	220.42	140.58	149.58	240.6	252.05	180.27	218.92	227.12	117.3	90.94	215.03	251.65	25.42	32.96	228.58	180.99	162.49	140.55	32.39	29.25	161.67	125.84	128.42	126.09	122.84	153.8	141.42	226.96	240.94	131.17	136.31
13.7632	98.51	143.19	37.55	187.29	230.73	126.21	171.08	148.9	94.18	229.94	264.06	149.48	130.02	217.99	136.83	159.93	238.91	252.54	182.12	219.84	228.95	120.84	93.51	222.66	250.61	25.88	33.57	226.9	187.18	162.86	147.49	32.85	29.88	161.26	123.57	128.05	127.29	124.7	162.49	143.98	226.58	240.5	138.7	133.39
13.8466	101.27	135.07	38.82	187.4	229.76	124.39	175.13	148.47	94.41	229.74	262.26	144.11	132.91	219.07	136	151.83	240.33	253.5	176.81	217.87	228.06	123.92	96.47	221.99	249.59	26.38	34.49	226.75	193.64	161.99	140.64	33.77	30.52	151.74	116.23	126.04	124.85	119.14	168.64	141.42	226.41	239.03	130.51	132.86
13.9297	97.65	132.22	39.63	187.08	230.49	125.87	179.02	146.53	97.6	230.23	262.52	136.96	136.43	218.2	133.78	146.53	238.79	252.6	178.04	217.46	228.93	128.21	100.13	221.79	249.21	27.02	35.08	226.84	200.73	162.05	143.18	34.24	31.33	155.55	119.11	126.18	126.45	121.8	177.2	143.83	225.54	240.1	130.92	135.85
14.0132	105.46	134.78	40.62	187.99	229.98	125.46	184.25	146.7	100.88	230.29	263.05	140.06	139.99	220.45	133.1	146.06	239.15	252.41	180.47	217.75	228.82	131.55	96.53	222.32	248.63	27.34	35.81	225.42	208.39	164.35	149.05	35.16	31.65	157.11	126.42	126.16	125.61	126.21	185.89	143.94	226.17	241.81	131.01	133.5
14.0967	108.09	141.83	41.89	187.7	228.2	128.27	185.49	151.57	98.79	229.89	261.31	147.95	142.58	217.88	137.91	151.03	237.38	157.29	178.88	217.3	229.07	134.57	106.74	221.94	137.67	27.74	36.55	226.99	212.97	155.72	136.55	36.09	32.32	158.19	126.3	129.63	126.33	125.08	191.59	142.9	224.26	238.16	133.41	131.29
14.1799	110.2	134.77	43	188.63	227.89	126.62	189.27	148.21	104.37	230.44	260.44	141.22	146.32	218.16	135.97	152.73	145.71	160.39	185.56	217.84	112.63	137.94	108.96	222.72	142.81	28.26	37.72	226.25	221.5	158.46	140.6	36.79	33.01	162.04	128.73	127.57	125.34	129.46	197.97	142.89	223.83	239.17	130.94	137.04
14.2635	111.56	139.07	43.88	98.25	228.34	127.86	190.36	145.82	106.42	141.68	260.4	143.74	148.82	216.82	139.51	148.21	147.65	161.03	184.7	129.59	111.1	141.5	110.51	223.79	139.86	28.9	38.59	225.35	226.69	166.92	146	37.4	33.62	165.64	127.73	123.64	126.44	119.65	201.45	146.09	224.78	238.97	129.14	142.46
14.3467	115.65	136.87	44.94	93.31	227.39	126.7	191.67	153.37	108.11	142.75	260.35	143.22	150.38	217.21	133.53	153.03	142.84	157.67	180.7	134.07	109.18	145.25	114.14	222.52	144.63	29.3	39.4	224.77	232.17	167.03	138.6	37.87	34.65	160.48	125.6	127.64	127.96	126.7	207.83	146.97	146.5	240.22	131.2	130.07
14.4302	118.64	135.19	46.14	90.82	226.99	129.92	190.86	153.64	111.56	144.27	258.29	141.5	153.87	217.62	142.85	156.39	142.64	158.62	179.52	126.54	109.36	148.82	118.03	223.76	144.38	29.37	40.27	224.73	230.93	167.73	140.61	38.83	34.7	151.93	126.22	127.99	128.22	122.71	218.54	146.58	153.22	241.14	137.48	135.58
14.5135	121.97	137.41	47.55	92.96	226.72	128.92	190.66	158.43	113.88	145.33	256.57	152.71	157.87	119.2	139.74	144.73	142.79	154.1	185.93	136.31	108.11	152.82	121.52	223.06	140.58	29.8	40.77	223.79	229.14	164.66	148.78	40.09	36	165.1	133.55	128.6	127.58	117.24	226.46	144.96	140.66	243.76	127.78	127.14
14.5966	124.85	140.75	48.37	95.23	228	129.03	189.09	149.07	116.38	143.18	256.86	148.33	161.14	128.34	132.52	158.97	152.3	158.36	177.26	127.4	110.46	156.19	125.47	222.92	134.63	30.49	41.49	223.53	225.8	164.93	143.14	41.28	36.74	159.99	123.89	128.22	128.25	134.42	235.83	145.83	162.48	242.44	135.5	142.06
14.68	128.51	135.45	50.54	92.85	227.01	127.03	190.88	146.03	121.26	142.95	256.4	139.89	165.77	126.02	147.17	142.28	138.95	147.92	176.06	129.78	107.71	161.72	130.53	222.96	139.16	31.28	43.29	222.52	225.16	164.84	147.49	42.31	37.6	160.6	128.44	120.94	129.82	124.97	246.91	143.43	148.59	241.28	126.73	133.99
14.7636	130.82	135.19	51.83	90.84	127.02	130.63	190.65	150.9	123.35	144.09	151.86	139.51	169.65	121.86	138.31	156.21	142.49	155.41	179.57	134.33	112.18	165.32	133.84	223.9	139.68	31.8	43.73	222.22	226.02	168.57	135.74	43.14	38.7	159.78	126.77	129.52	127.92	118.46	254.63	145.59	154.27	242.74	131.62	129.63
14.8469	135.16	134.33	53.13	92.64	121.8	131.78	190.94	146.26	124.93	143.3	149.11	144.03	174.21	118.62	136.57	144.69	142.81	150.06	183.6	135.26	103.65	169.94	137.25	223.38	141.45	32	44.83	223.09	227.66	167.57	135.45	44.34	39.46	159.5	121.05	122.1	126.68	124.32	264.41	146.47	154.59	131.46	132.89	137.38
14.93	137.85	130.33	54.67	92.81	125.11	129.92	191.17	148.62	128.34	144.09	142.87	142.66	177.04	120.52	136.11	147.23	140.93	153.17	184.73	132.74	105.99	175.8	142.08	222.96	142.81	33.08	45.94	223.39	225.86	167.57	137.27	45.29	40.02	153.6	122.67	126.59	128.44	119.25	278.86	144.46	143.76	132.23	129.08	132.91
15.0135	141.59	142.24	56	94.58	124.86	130.48	192.72	147.83	131.65	144.76	150.79	141.57	182.24	126.41	130.89	147.31	147.23	154.21	178.5	129.3	107.9	181.29	148.47	223.88	138.02	33.86	47.04	223.68	226.87	163.16	140.89	46.07	41.44	155.49	124.36	121.25	128.83	123.63	275.93	146.49	162.89	131.44	130.27	130.08
15.0968	146	133.88	57.77	94.29	129.92	131.07	191.91	151.22	135.97	145.94	153.26	140.55	186.74	122.76	136.4	150.74	140.34	151.22	182.73	128.98	106.78	185.52	151.54	224.89	132.25	34.41	48.04	115.57	227.27	162.83	133.71	47.68	42.02	168.15	125.32	126.01	127.86	122.71	273.35	147.08	163.03	135.58	127.35	129.18
15.1801	150.21	133.06	59.07	91.1	122.35	130.4	192.58	143.66	138.72	144.23	161.06	142.58	191.39	116.93	135.45	148.44	136.87	148.97	175.39	128.45	104.63	192	159.14	222.48	136.23	35.77	49.44	119.86	225.27	160.19	147.3	48.69	43.17	160.68	117.98	125.43	128.97	129	274.19	145.97	152.93	128.73	125.66	134.78
15.2638	154.25	134.74	60.62	94.58	123.4	131.62	190.04	147.89	141.44	145.48	155.38	147.69	195.12	122.06	132.95	147.54	136.31	141.65	185.7	136.32	107.19	198.03	164.84	223.48	137.24	35.74	51.1	125.6	226.12	165.03	141.07	50	44.48	152.3	120.53	130.4	128.15	123.78	271.43	149.17	155.15	135.77	137.21	133.81
15.3468	159.49	138.05	62.68	92.2	124.19	129.92	191.47	147.08	147.75	143.68	157.02	140.92	202.76	120.04	135.36	144.52	141.1	151.92	180.29	123.74	105.75	204.58	171.47	224.92	140.49	36.56	52.37	110.23	224.99	159.67	144.85	51.32	45.53	155.79	124.42	121.78	127.81	118.82	274.19	148.06	146.35	137.64	128.69	131.36
15.4299	163.76	129.99	64.7	91.29	116.73	129.92	192.84	150.33	150.56	145.88	159.17	140.86	205.37	121.37	142.11	141.54	134.94	149.78	180.59	131.09	104.95	209.77	176.39	139.12	136.4	37.77	53.1	116	224.08	160.65	139.51	52.8	46.63	162.51	121.71	120.5	127.18	123.63	270.83	147.98	150.21	130.01	135.38	132.17
15.5135	169.33	129.03	65.93	91.78	118.94	129.73	190.55	144.47	155.93	145.4	155.2	145.97	211.6	118.06	135.73	143.82	133.13	146.79	178.85	123.4	104.57	217.3	184.97	142.79	141.37	38.3	55.16	120.96	225.33	170.09	146.27	54.02	48.1	162.01	126.38	122.33	128.92	128.8	270.95	149.23	155.9	128.56	130.92	136.25
15.5968	173.68	136.37	68.28	92.59	123.95	129.27	126.28	147.31	159.04	146.49	153.06	143.19	216.66	116.76	136.13	146.26	136.49	150.26	180.76	127.29	106.03	223.24	190.74	143.65	132.23	39.92	56.73	120.38	224.58	166.08	137.03	55.28	49.23	150.27	118.68	120.9	128.01	119.01	270.94	149.26	148.82	131.67	128.65	128.34
15.6806	178.44	131.46	69.98	95.05	126.27	130.22	121.03	144.21	162.51	144.5	147.33	137.87	224.16	121.4	138.8	154.02	135.1	146.82	181.83	124.97	104.69	231.1	197.06	153.61	140.08	40.22	57.82	122.41	222.78	162.11	147.17	56.18	50.22	161.58	121.08	122.38	129.67	127.02	267.84	150.59	157.11	138.45	131.87	134.75
15.7636	184.36	136.1	71.93	93.51	123.6	129.78	119.08	143.76	167.13	143.69	158.5	143.36	228.75	121.13	127.82	147.13	138.72	147.55	179.22	129.34	105.2	240.77	206.84	145.98	137.09	41.43	59.22	124.03	221.82	164.84	140.54	57.89	51.44	152.97	125.12	126.6	127.49	120.47	267.72	148.17	144.58	135.55	128.86	128.59
15.8466	191.49	133.04	74.81	92.39	123.34	130.13	116.03	146.15	174.14	143.86	150.15	134.98	234.21	119.31	135.39	149.23	132.45	149.87	182.91	132.98	105.76	247.85	214.85	153.8	133.55	42.11	61.37	122.01	224.44	165.53	148.53	59.53	53.1	155.37	122.33	119.8	128.48	128.91	267.67	149.71	149.46	128.8	137.41	133.96
15.9303	198.2	134.11	77.03	89.91	119.4	129.12	114.02	145.53	178.39	143.57	152.86	142.37	242.28	116.78	130.66	140.08	133.94	148.01	176.52	129.27	104.11	250.87	224.9	149.45	132.81	43.46	63.61	119.22	222.87	163.84	141.57	60.98	54.66	156.56	117.69	120.33	127.61	117.54	267.43	148.44	145.82	133.06	130.19	129.99
16.0137	204.58	130.97	79.9	91.86	122.13	129.09	121.75	144.05	185.66	142.9	139.22	138.87	244.45	121.43	132.48	148.62	133.41	150.19	185.09	119.08	104.77	248.71	235.45	149.71	132.14	44.6	66.03	121.87	221.97	158.51	137.58	63.31	55.63	153.89	124.7	127.46	127.98	128.37	267.78	149.78	151.63	127.66	125.09	127.52
16.0969	212.24	130.89	82.23	89.48	121.75	129.64	119.19	146.7	191.15	143.1	146.96	142.23	241.81	121.23	137.8	140.63	136.81	149.46	181.9	121.29	101.76	246.14	233.81	156.85	133.58	45.61	67.03	117.11	222.78	160.27	145.6	64.99	57.05	149.23	122.94	126.54	128.19	120.32	265.77	148.76	158.43	128.24	128.73	134.33
16.1803	218.22	133.52	84.98	89.97	123.25	129.99	120.84	150.21	196.19	146.17	148.35	139.94	242.36	118.01	131.04	139.47	135.58	145.08	179.86	126.38	109.86	245.78	230.26	143.69	133.21	46.13	68.86	118.59	133.44	161.78	135.65	66.51	58.56	158.82	121.4	121.07	127.4	127.58	265.03	150.15	144.41	126.28	132.54	138.6
16.2636	225.13	134.72	87.46	90.67	120.79	129.79	118.27	147.26	202.5	143.5	146.23	139.09	241.86	115.48	134.49	141.1	140.89	149.31	181.77	131.07	107.8	245.5	227.8	152.94	139.13	47.87	70.95	116.69	134.65	158.18	145.34	68.28	59.46	154.8	125.87	120.52	128.16	123.14	264.09	149.75	161.53	127.55	132.48	135.85
16.3471	232.9	128.47	91.04	88.9	118.56	128.42	115.62	144.4	209.92	143.48	149.58	136.4	241.75	113.1	133.68	144.43	135.3	147.43	178.67	123.14	104.62	243.56	228.56	156.56	134.29	48.77	72.83	119.08	129.9	160.43	142.55	70.19	61.45	152.25	125.49	117.71	128.62	122.62	263.14	149.03	142.96	130.14	127.23	131.53
16.4304	241.05	137.38	94	95.66	119.51	129.88	111.89	147.13	218.31	143.31	148.88	141.42	241.2	117.83	135.16	141.91	137.87	152.41	186.24	120.5	104.04	244.11	227.31	144.24	130.57	49.81	75.12	113.15	137.62	165.59	142	72.65	63.61	155.25	123.13	121.13	130.45	115.63	263.94	151.32	154.44	130.71	122.16	132.97
16.5136	244.19	129.46	98.31	93.13	118.44	127.6	115.08	151.22	223.88	142.44	147.83	138.52	241.41	116.72	128.22	142.02	131.64	143.85	181.57	128.5	104.68	242.28	227.57	151.02	134.05	52.09	77.62	118.01	133.38	161.43	146.33	75.26	64.73	147.57	122.97	119.33	128.6	127.14	263.14	150.19	145.77	124.44	130.37	126.34
16.5971	240.57	125.69	101.53	87.22	119.07	127.55	116.41	142.75	231.92	142.47	145.05	138.14	239.95	115.92	136.83	147.01	133.35	143.69	171.74	126.62	101.12	242.65	227.95	149.34	129.75	52.96	80.2	115.8	138.89	170.64	146.93	76.95	66.68	138.23	118.36	118.87	127.38	124.83	266.03	151.02	149.77	126.59	129.06	130.66
16.6802	238.32	130.25	99.61	89.74	123.48	127.61	116.93	152.09	239.52	142.32	149.78	135.52	240.73	116.41	132.75	139.57	134.43	141.73	182.09	123.84	106.42	241.14	226.08	146.14	133.49	54.09	83.47	111.65	133.65	158.57	147.25	79.07	68.57	157.93	122.13	117.28	128.89	120.68	262.81	149.66	149.29	127.72	129.67	130.94
16.7639	236.33	131.56	109.16	90.24	120.35	127.76	115.97	146.07	246.66	143.82	148.17	137.33	240.88	124.57	133.7	140.18	134.91	136.31	180.19	123.55	101.18	239.34	226.5	146.27	127.81	55.76	85.48	116.35	130.53	157.67	138.26	81.96	70.62	152.15	120.56	120.06	127.7	118.49	263.92	149.54	144.01	124.64	123.6	131.9
16.847	237.57	130.57	111.74	91.36	124.57	130.6	112.84	148.74	251.85	145.4	155.79	142.84	150.62	115.18	134.08	140.79	137.25	149.36	181.73	121.05	102.71	238.62	226.35	143.25	129.78	57.04	88.14	119.48	140.23	161.1	143.01	83.94	72.08	152.32	128.05	120.76	128.74	111.7	152.07	149.4	149.23	121.28	131.78	138.08
16.9307	234.78	127.43	115.8	88.78	120.73	129.72	116.53	145.16	250.22	144.09	149.75	142.18	154.57	117.72	127.49	147.65	137.76	145.19	180.73	126.51	98.8	238.68	225.24	148.7	133.35	57.48	90.67	122.58	135.35	158.08	143.57	86.64	73.87	150.8	126.28	124.45	128.28	112.38	154.73	149.43	155.05	123.61	131.41	127.7
17.0139	233.72	131.82	120.55	91.63	122.41	128.95	113.63	148.79	247.23	143.45	145.42	140.7	151.72	117.27	129.35	146.33	129.17	140.69	178.91	126.42	101.69	238.15	224.23	155.67	136.81	59.72	94.61	115.01	135.87	153.4	146.52	89.86	76.48	147.8	124.59	114.93	128.54	129.7	154.42	151.67	141.22	128.51	127.21	132.19
17.097	233.83	128.22	125.41	88.78	115.8	129.96	113.5	144.53	245.49	144.03	141.19	141.02	152.73	115.66	132.54	138.51	138.25	148.06	188.31	123.8	104.14	236.73	225.02	151.11	133.12	61.04	97.03	119.49	142.23	164.19	141.59	91.52	78.37	152.96	121.36	126.86	131.14	124.45	156.12	151.72	153.75	133.29	133.64	133.44
17.1805	232.44	130.83	130.22	91.34	120.52	127.55	117.3	147.68	244.63	141.95	147.14	136.77	154.65	117.4	129.35	141.12	130.16	151.02	176.96	116.91	101.93	237.52	222.54	149.49	130.5	62.44	100.66	118.82	136.71	161.55	134.28	95.75	81.33	145.89	118.46	116.12	134.37	116.47	153.41	150.3	146.75	128.36	131.29	132.05
17.2636	231.14	133.33	134.74	91.63	121.58	129.75	118.85	148.44	246.25	144.67	151.29	139.21	150.07	119.51	140.32	136.35	127.96	139.62	192.31	124.33	104.08	136.77	223.21	148.71	129.66	64.9	93.65	121.58	138.87	158.22	142.24	97.78	83.6	143.68	128.88	120.35	128.42	118.62	155.43	150.94	143.47	123.41	128.45	129.63
17.3474	232.04	130.66	140.29	85.18	116.84	128.22	116.14	147.19	244.39	143.14	148.93	136.64	150.76	111.7	130.66	139.16	130.62	150.76	181.03	129.09	102.13	133.17	223.39	147.05	136.16	65.92	107.41	122.3	136.25	160.48	141.5	100.51	85.86	150.61	123.86	120.67	129.85	121.61	155.29	151.61	149.89	131.78	122.84	130.33
17.4307	231.62	131.03	144.63	91.54	121.54	127.82	114.02	146.12	242.48	143.43	142.46	136.72	149.45	121.66	130.5	148.87	132.28	144.58	178.68	123.6	102.72	129.92	222.72	151.09	132.74	68.01	112.31	113.94	136.87	159.23	132.6	98.24	88.32	152	122.32	122.62	128.28	120.32	153.52	152.5	145.2	123.81	127.55	128.11
17.514	229.11	123.49	151.02	87.34	121.29	128.34	111.76	145.27	242.36	142.4	152.06	133.85	147.8	115.14	135.26	141.51	126.19	149.1	175.75	119.54	97.72	137.64	221.65	146.47	132.77	71.02	116.41	112.83	134.63	165.1	136.51	107.38	91.43	154.79	123.35	117.13	128.42	117.62	153.6	150.96	146.61	125.34	125.81	129.9
17.5971	228.63	123.35	157.96	90.88	119.45	127.49	115.74	148.52	242.25	141.95	145.27	133.56	148.07	119.68	129.82	141.71	131.96	136.72	176.35	126.79	102.13	132.51	223.18	146.87	128.83	72.5	120.26	120.44	133.75	157.26	139.19	111.31	94.41	143.18	126.28	119.55	134.63	126.51	151.22	151.8	146.4	119.11	123.41	121.89
17.6806	228.23	131.61	164.72	91.23	118.35	127.53	116.24	143.65	241.69	144.32	142.66	132.4	154.51	117.05	129.05	140.58	129.2	146.32	180.29	121.71	99.11	137.54	221.71	144	127.21	74.83	124.7	110.15	136.02	155.02	139.27	115.14	97.12	154.16	119.65	116.61	135.55	120.1	155.98	151.96	153.43	125.25	124.67	124.03
17.7637	225.62	134.92	171.11	84.93	124.19	127.73	113.77	142.5	241.11	142.09	147.04	141.22	147.72	111.82	132.43	141.5	136.25	141.73	177.86	125.17	99.32	124.42	222.84	152.82	127.02	76.52	130.79	113.88	139.65	149.42	138.02	119.65	99.37	142.32	121.51	119.65	135.36	119.4	143.1	153.41	147.37	129.24	122.24	126.94
17.8473	224.92	135.73	178.16	83.77	115.36	128.28	113.37	145.49	240.65	142.46	141.8	129.37	148.55	114.11	135.35	142.43	123.93	144.95	180.16	123.49	98.79	124.47	222.19	147.71	123.63	79.45	135.09	116.14	134.74	154.88	144.79	122.85	103.23	149.4	124.74	117.72	134	123.72	151.35	154.53	150.65	119.94	124.33	129.27
17.9306	141.71	132.88	184.07	88.36	117.46	131.14	112.15	142.63	238.25	146.06	147.34	138.05	149.03	120.36	138.77	137.58	130.05	146.18	178.61	119.11	102.53	132.05	224.05	148.74	127.18	81.7	139.59	120.32	135.27	160.49	144.52	126.7	97.86	145.31	122.7	123.35	130.07	115.88	149.54	152.9	156.95	124.41	127.03	134.81
18.0139	138.37	126.02	190.51	89.19	121.55	131.24	113.16	148.47	239.77	147.54	153.46	140.98	155.03	114.05	128.11	152.53	127.05	146.68	181.31	120.45	101.2	136.66	134.91	146.62	129.15	84.72	144.03	115.05	135.29	159.62	142.99	130.6	108.75	150.32	120.81	118.52	128.69	118.78	148.87	152.62	149.71	130.04	126.15	135.52
18.0971	143.14	125.25	197.16	89.39	121.66	131.85	109.64	142.78	154.16	147.19	142.11	138.93	147.97	119.97	136.14	140.87	132.49	135.41	178.36	122.09	102.98	135.99	131.84	154.54	127.34	86.08	148.26	113.44	136.06	166.77	141.88	134.63	111.27	153.2	123.52	122.48	130.89	119.13	153.41	152.47	154.47	131.33	120.76	132.75
18.1807	135.76	127.93	204.29	87.53	122.62	131.78	111.65	149.31	158.14	146.59	146.55	136.02	151.55	111.31	137.15	146	127.28	142.03	183.75	118.85	100.22	135.03	135.5	144.01	125.12	88.99	154.38	112.14	130.46	160.88	139.93	139.51	114.56	144.84	123.13	120.41	135.12	118.44	148.2	154.57	155.78	125.46	123.66	138.69
18.2639	140.78	131.49	214.25	85.21	120.16	131.72	116.7	142.29	160.1	147.71	141.22	141.76	148	118.84	139.48	148.52	127.32	139.68	182.22	125.55	100.71	136.75	138.77	156.18	127.98	91.49	161.06	119.26	134.02	160.46	150.24	143.72	118.43	154.39	118.65	120.84	131.81	119.57	144.18	153.92	154.79	129.29	122.87	128.28
18.3474	141.31	130.14	224.26	91.55	118.59	130.75	111.57	142.41	161.41	147.1	144.06	136.52	148.67	118.85	129.32	140.81	135.56	138.32	179.87	120.38	104.02	129.95	133.81	149.29	127.46	95.05	169.39	124.3	135.32	162.22	143.16	149.26	122.58	149.68	116.69	119.52	135.45	115.11	149.26	153.19	150.64	127.72	124.24	132.07
18.4306	142.98	121.8	235.69	86.79	122.88	131.06	108.86	148.87	159.93	146.4	149.34	139.24	148.94	116.26	128.07	142.28	135.32	136.45	174.01	120.07	99.09	127.31	131.52	149.71	127.5	98.77	175.23	116.33	132.1	164.68	137.97	154.71	126.83	154.97	129.7	120.97	136.68	124.97	149.57	154.22	146.11	127.17	121.75	130.37
18.514	141.36	132.66	244.91	90.96	121.8	132.01	104.8	144.75	155.93	148.62	148.88	147.22	146.85	113.8	138.67	137.99	134.46	143.6	179.75	119.28	99.82	133.64	139.48	142.63	132.22	101.61	182.3	111.28	129.66	158.4	140.9	161.04	130.92	155.41	124.82	117.94	130.4	120.12	151.61	154.27	151.74	128.86	124.48	128.83
18.5975	140.14	122.55	257.62	89.6	117.4	130.94	106.83	143.62	151.67	146.76	146.58	133	149.39	115.65	133.96	140.81	134.6	140.23	179.37	128.82	100.3	123.78	142.4	145.77	122.44	96.13	191.1	117.19	136.98	155.7	145.62	167.09	135.03	149.86	117.68	123.61	137.93	126.21	148.03	155	142.23	125.4	120.52	127.32
18.681	144.34	126.97	255.94	85.08	122.38	130.34	108.6	140.25	160.04	148.21	142.15	135.26	151.49	114.38	130.46	143.28	135.32	137.09	176.62	120.07	100.18	128.82	136.83	147.51	127.64	109.1	201.07	116.95	133.61	156.69	136.49	172.88	140.08	151.17	120.26	121.02	138.45	111.13	145.51	154.51	153.25	127.5	122.06	126.04
18.7642	138.29	136.35	253.53	90.55	118.96	130.46	111.27	143.59	148.39	147.57	143.43	131.27	145.97	114.58	136.28	139.79	132.66	137.3	183.14	116.85	95.66	122.33	140.14	149.28	125.05	112.86	209.78	115.13	133.58	163.61	139.36	179.22	144	143.91	116.64	121.95	136.23	118.65	150	153.02	134.45	131.33	122.42	124.39
18.8473	139.28	128.82	253.18	90.26	117.17	130.51	101.05	140.87	149.68	147.11	143.98	138.02	148.33	111.16	130.4	140.29	131.01	140.84	188.07	125.06	99.02	127.26	138.28	148.97	137.7	117.39	219.36	112.57	132.34	152.61	132.56	186.11	149.81	145.69	114.49	120.67	136.98	119.72	150.38	155.38	149.77	118.72	122.15	131.96
18.9306	143.54	127.82	254.78	85.65	118.21	131.52	112.12	145.22	150.76	146.43	143.65	138.23	147.83	114.17	134.92	143.25	125.22	137.03	178.42	122.24	102.05	124.99	137.06	147.59	126.41	121.49	230.64	117.14	129.98	159.55	137.48	195.19	154.04	155.9	125.17	117.48	137.15	115.02	150.91	155.64	138.9	122.59	118.27	127.02
19.0141	141.7	129.78	252.96	91.33	124.27	130.97	108.8	141.74	158.37	148.27	142.98	132.37	145.19	110.35	135.87	143.07	131.5	142.58	177.1	116	98.05	124.99	138.49	142.78	125.09	125.86	239.4	113.48	130.1	158.86	135.1	202.15	160.19	145.42	114.12	120.76	136.66	117.98	139.67	154.3	146.46	118.91	124.77	122.56
19.0976	139.82	130.91	253.54	87.07	118.35	131.14	110.83	143.62	155.46	147.98	137.21	128.74	149.52	118.43	131.04	136.77	134.13	142.43	183.15	117.36	101.4	123.92	133.41	148.73	125.47	131.06	251.97	116.67	125.67	148.15	131.03	212.66	164.86	140.89	117.74	122.8	138.2	116.17	148.24	155.2	154.56	126.22	124.85	127.55
19.1808	138.43	122	252.37	86.34	123.75	130.91	108.9	142.37	157.95	148.64	138.55	136.81	143.47	116.55	125.47	137.59	126.85	141.66	182.02	122.32	101.06	125.17	138.32	142.84	129.93	135.5	264.27	112.09	131.24	158.89	143.51	219.64	170.84	136.39	120.61	126.44	138.81	124.35	140.96	156.15	144.73	124.67	124.96	124.68
19.264	138.95	127.73	252.06	87.75	119.83	130.43	106.86	142.21	155.98	147.23	137.38	137.19	145.42	121.05	128.88	140.54	130.17	143.85	178.88	119.74	99.75	123.92	138.08	143.02	123.09	141.66	268.38	115.47	133.61	152.65	140.05	229.08	177.33	143.31	121.61	115.31	139.19	113.07	150.93	155.75	155.92	119.49	118.43	130.54
19.3475	138.8	134.33	252	85.54	122.29	130.85	108.28	140.83	152.62	148.03	139.86	137.74	145.17	113.95	131.2	137.42	125.09	133.82	182.16	117.42	98.65	120.71	131.72	148.52	127.11	147.46	265.29	119.42	130.74	154.09	138.51	237.57	183.75	151.31	116.38	118.58	138.16	118.56	137.21	155.58	148	125.14	121.46	131.52
19.4312	135.68	124.67	251.41	87.11	116.66	131.17	104.74	142.9	155.69	149.39	138.83	135.48	147.39	116.37	120.26	138.14	129.21	142.66	180.12	115.71	104.6	122.35	138.54	147.22	125.08	153.08	263.6	120.99	135.29	150.91	135.76	248.45	189.47	149.97	118.93	118.61	138.57	117.57	143.8	155.66	149.31	120.44	120.5	131.72
19.5141	141.59	126.42	250.52	87.65	118.84	132.02	107.96	144.23	157.14	149.57	135.16	133.09	147.94	111.36	126.51	139.02	131.43	143.22	180.61	116.93	102.31	120.32	140.34	144.34	131.55	159.43	261.01	113.22	127.11	153.8	141.19	259.31	195.77	144.17	118.78	121.55	139.85	112.06	146.06	157.64	145.86	121.74	117.72	128.31
19.5975	140.89	128.91	250.78	88.41	121.83	131.96	107.07	144.38	151.66	148.58	138.28	131.21	143.97	118.52	135.35	134.25	122.47	137.94	184.66	113.76	99.05	123.17	136.22	147.37	127.64	164.72	261.42	117.6	126.36	154.25	138.4	270.24	202.75	143.72	118.29	118.78	138.8	116.38	148.58	157.02	146.87	121.71	121.74	126.77
19.6807	137.85	128.89	249.38	83.96	117.71	131.84	107.38	139.5	148.76	149.95	143.3	135.84	143.94	109.53	129.27	141.04	131.73	142.93	182.85	120.96	103.04	126.92	133.09	153.15	124.67	171.11	261.22	118.26	123.87	153.03	149.87	278.34	209.61	143.37	118.78	123.95	139.54	116.82	144.35	157.9	149.29	124.51	116.95	131.29
19.7644	133.9	127.4	250.66	87.72	119.48	132.94	111.64	143.18	143.34	151	142.44	135.64	143.71	110.51	131.94	141.04	126.89	139.82	179.74	121.74	97.18	121.11	134.51	141.33	128.1	178.59	260.17	112.2	126.34	159.84	129.78	274.75	217.78	143.88	113.44	114.5	139.33	114.24	146.33	154.96	148.93	126.83	120.42	125.57
19.8475	138.17	125.54	249.5	86.37	119.77	132.63	109.54	146.33	151.08	155	137.96	132.57	147.89	115.47	128.02	135.04	124.74	138.57	181.48	119.63	101.98	128.62	134.07	144.76	127.57	184.33	260.81	110.86	128.45	155.08	140.47	272.8	222.17	148.88	118.88	118.55	140.23	111.18	139.88	155.78	154.16	122.22	122.16	127.32
19.9307	136.74	127.21	248.69	90.55	123.93	132.63	111.12	144.87	151.58	152.82	146.23	137.01	152.7	112.79	128.25	145.24	126.41	141.56	181.17	125.43	98.59	127.57	135.93	148.41	122.59	191.84	259.86	116.81	129.85	158.42	140.7	272.25	230.88	147.48	118.27	121.89	133.32	118.27	151.05	158.34	146.61	125.15	125.11	124.3
20.0141	138.83	123.38	248.19	84.81	120.04	133.85	108.89	143.34	156.79	152.64	138.93	130.82	148	111.59	134.22	138.98	127.4	139.64	182.88	121.75	106.94	128.6	133.32	145.69	125.78	200.31	258.35	116.67	129.53	157.87	140.98	273.35	237.78	144.12	120.27	120.23	140.81	118.82	147.36	154.3	147.88	131.21	123.45	134.42
20.0978	138.99	122.21	247.47	87.1	117.01	133.17	102.13	143.25	152.59	151.55	145.45	134	143.22	117.01	132.1	139.54	124.86	146.2	184.63	121.37	98.22	124.64	137.12	149.87	126.28	208.13	258.03	115.42	126.96	155.47	147.14	273.7	246.31	146.88	118.41	120.13	139.76	120.1	139.83	157.63	148.73	130.51	122.42	132.16
20.1809	141.31	124.64	251.47	84.69	122.74	132.07	106.9	146.75	150.07	152.04	142.79	136.81	145.91	118.2	134.13	145.01	125.14	134.05	180.71	117.2	105.36	129.88	142.67	145.6	123.25	217.96	256.78	112.73	127.02	161.23	134.81	272.82	256.61	143.69	124.7	119.95	139.5	119.2	143.14	155.05	158.89	123.49	116.49	129.11
20.2642	128.08	124.56	248.42	88.11	121.6	132.8	102.43	144.9	145.74	152.45	136.9	135.52	141.15	115.74	135.61	138.49	127.89	145.28	186.07	118.27	106.55	126.16	134.72	148.15	119.02	225.64	255.91	118.49	127.5	156.44	140.12	272.19	263.78	143.56	120.78	122.87	141.42	108.31	149.48	153.93	149.97	122.44	115.47	127.4
20.3477	140.83	125.23	249.24	85.86	124.76	132.88	102.16	144.34	146.4	152.9	143.86	140.52	147.13	110.12	124.51	145.86	126.12	152.97	182.47	121.98	97.57	123.78	134.31	145.22	116.82	235	254.75	116.59	128.47	159.88	141.31	271.49	273.3	136.69	128.56	117.4	141.37	115.3	139.48	155.46	151.45	126.54	113.91	125.47
20.4311	129.56	121.95	249.73	86	118.5	132.89	107.26	143.22	146.94	152.1	145.54	136.63	147.22	110.03	130.13	137.32	124.67	138.58	178.32	117.85	97.76	122.18	130.24	145.98	120.94	247.32	256.23	111.7	129.95	160.51	145.66	270.22	283.54	133.87	116.4	120.96	140.63	112	144.58	155.14	153.03	120.93	126.24	127.95
20.5147	131.12	123.26	248.42	86.46	119.13	132.95	102.77	149.31	142.46	152.68	136.34	135.1	140.92	121.05	126.09	143.18	129.73	142.72	179.52	118.39	98.07	117.68	138.09	139.76	119.33	257.4	255.54	116.06	131.27	158.01	144.29	270.62	293.1	133.96	119.04	120.67	141.34	112.46	145.77	156.82	144.29	120.42	119.95	131.52
20.5978	140.86	134.23	249.56	86.4	119.08	133.18	104.94	142.82	150.65	153.05	142.49	135.13	140.12	112.84	127.99	139.06	123.84	147.07	181.46	121.63	98.41	123.03	138.46	149.07	130.27	263.17	254.99	112.86	128.77	161.06	135.52	269.76	287.68	138.61	120.64	118.14	141.66	113.51	137.59	153.66	142.14	125.29	119.52	127.44
20.6812	132.74	125.26	157.6	89.43	120.91	135.39	108.98	147.83	152.57	159.44	146.17	132.31	146.4	117.05	133.65	137.73	131.91	153.72	184.31	120.58	105.9	122.24	141.24	141.25	122.77	258.47	255.57	117.16	132.85	163.71	136.34	266.48	286.66	145.33	126.27	117.77	134.29	120.16	143.34	152.99	157.38	125.12	118.52	133.26
20.7644	122.8	128.47	160.17	88.62	121.13	134.31	108.37	152.53	144.93	157.9	146.79	135.94	145.66	112.55	133.42	154.97	126.22	139.67	183.84	117.91	103.2	127.58	133.58	152.03	126.88	257.34	254.44	118.94	130.14	160.25	148.79	266.53	285.11	149.07	119.45	116.46	135.41	117.16	144.41	156.24	156.88	127.4	120.85	133.33
20.8479	137.39	126.04	158.22	85.56	124.97	133.41	103.56	146.41	151.16	159.43	138	133.24	144.78	109.85	127.46	142.89	123.14	140.55	183.69	118.36	98.68	122.73	129.05	146.14	128.74	256.44	254.87	115.91	129.3	158.91	141.5	266.56	285.11	148.23	118.65	121.9	139.15	120.94	147.3	156.19	152.64	121.39	119.89	131.38
20.9311	131.23	127.78	162.34	84.18	121.29	133.55	105.35	143.77	147.45	157.64	144.09	127.31	141.05	120.84	127.69	134.86	132.48	145.82	178.47	120.01	98.48	120.15	130.65	140.18	119.89	257.1	255.13	120.13	128.36	160.36	140.29	265.52	286.78	150.97	117.98	124.51	136.45	119.89	149.49	155.06	151.86	124.32	113.73	129.66
21.0143	133.23	129.41	164.03	86.73	123.37	133.46	102.43	142.43	147.57	157.44	139.6	131.12	141.27	113.63	122.27	144.82	126.74	143.14	182.65	118.38	101.73	123.23	133.84	145.31	122.56	258.15	255.15	114.41	130.56	156.08	137.21	264.65	285.8	143.05	115.47	119.22	140.84	118.29	144.43	155.64	155.12	126.53	118.61	134.34
21.0977	139.1	124.73	166.43	90.3	123.28	133.39	107.29	144.15	146.91	159.38	144.05	133.53	151.19	108.52	127.78	143.72	126.7	145.71	176.2	128.18	99.17	121.63	131.91	150.19	122.8	257.3	255.73	119.1	129.2	164.05	140.38	263.28	284.12	148.93	124.77	123.98	135.27	124.35	141.16	157.64	153.35	115.37	117.27	131.24
21.181	134.31	123.72	157.9	87.13	122.16	133.68	113.51	142.66	141.99	157.63	141.27	135.93	142.7	110.28	133.36	138.14	128.82	140.29	181.9	117.04	95.23	119.4	139.82	145.1	121.13	256.72	254.58	121.34	125.73	157.47	135.21	266.5	283.16	142.73	122.01	119.91	136.78	111.47	144.4	157.67	156.18	123.14	116.15	133.09
21.2646	132.56	120.27	165.24	84.47	122.41	135.38	107.29	145.45	152.03	159.91	137.18	141.7	140.49	112.28	134.31	135.99	124.06	145.04	184.51	118.41	99.11	117.85	139.85	147.08	130.39	255.99	138.93	111.25	139.04	150.21	132.48	264.39	284.34	144.12	122.38	123.89	136.34	108.45	144.12	157.81	160.31	119.92	117.89	124.45
21.348	131.65	128.51	166.46	85.28	119.51	137.15	105.3	148.7	142.02	159.84	141.85	136.45	143.39	113.76	133.99	134.4	130.3	140.92	180.16	127.18	98.39	125.63	135.04	145.62	128.86	255.22	142.31	118.85	129.14	159.79	139.62	263.57	282.54	146.79	121.61	118.39	136.06	117.66	140.43	157.32	150.59	121.32	118.17	127.63
21.4311	136.52	127.17	168	84.69	124.88	136.86	107.38	154.18	148.76	162.49	147.54	138.26	142.34	118.1	129.98	143.57	122.35	139.47	184.12	122.67	98.82	121.43	138.17	141.59	114.69	255.8	139.39	115.89	131.26	161.2	136.17	175.1	280.66	149.89	125.15	120.61	139.27	111.04	140.26	154.33	148.64	119.26	112.32	126.79
21.5145	136.64	132.77	162.33	88.7	127.32	136.69	110.17	142.67	147.16	161.76	138.9	135.96	143.4	113.16	129.38	143.5	136.68	152.64	182.68	126.85	103.14	124.42	131.07	147.59	117.2	255.31	133.81	113.71	131.03	164.54	140.29	175.31	280.2	147.28	120.7	129.87	139.76	117.28	134.46	157.66	154.76	124.32	119.81	139.99
21.5979	134.51	136.52	160.69	82.93	123.69	137.07	109.76	150.87	156.24	162.11	142.32	132.65	145.59	117.88	132.01	142.08	127.66	149.65	187.4	120.74	97.61	127.9	127.89	144.78	127.24	255.5	136.58	117.25	133.42	156.83	142.79	175.83	279.87	145.3	116.2	121.48	139.47	113.63	144.61	155.9	152.33	129.66	117.16	128.94
21.6813	129.85	129.18	162.11	82.76	121.77	135.03	106.31	143.79	144.69	160.68	135.53	132.02	142.89	115.68	129.61	137.58	123.43	138.08	190.25	120.87	98.77	123.11	132.46	143.69	129.69	256.72	139.68	115.42	132.68	151.26	137.18	171.71	280.11	139.35	115.79	119.92	138.83	124.1	147.63	159.15	164.1	117.28	119.69	124.85
21.7646	136.72	128.57	161.2	83.54	122.74	136.87	102.62	143.08	150.88	162.55	140.34	134.36	139.86	111.53	135.21	140.47	125.17	140.02	186.68	120.76	99.72	119.72	139.42	146.01	128.53	255.73	138.14	114.73	131.75	160.54	137.96	181.12	278.1	138.12	119.11	120.26	134.8	111.12	142.76	159.85	151.93	122.22	117.54	133.23
21.8478	135.19	131.52	169.07	85.79	120.18	136.1	106.05	141.76	141.8	161.29	136.98	137.25	151.6	111.53	130.95	139.85	124.62	142.17	187.14	122.41	100.08	123.61	132.45	148.1	121.28	254.7	138.08	115.19	133.73	155.4	144.3	170.5	279.51	147.4	119.94	116.75	138.86	119.69	142.63	160.75	148.35	125.41	113.66	133.03
21.9315	132.28	127.66	167.65	84.49	123.37	137.56	107.87	144.73	144.41	165.53	137.59	131.69	147.3	108.03	130.14	138.75	126.73	143.1	181.7	118.7	100.77	125.34	137.97	146.97	121.46	256.28	147.11	118.39	127.46	154.38	132.14	181.81	185.31	149.39	121.05	123.96	141.76	119.74	151.75	158.28	149.1	125.89	117.52	130.74
22.015	127.63	128.27	164.13	86.12	126.63	136.02	107.84	146.56	143.36	162.65	145.17	135.13	144.21	120.29	134.4	145.51	120.87	148.73	188.37	122.55	99.24	115.36	135.82	151.83	126.31	254.25	137.16	113.36	131.94	148.47	138.31	177.22	179.35	149.89	116.95	118.01	142.72	124.36	144.24	158.28	156.04	118.35	117.62	130.37
22.098	131.76	135.18	164.42	83.12	119.98	135.33	107.85	146.73	136.52	162.87	132.02	140.02	144.64	111.86	127.43	138.84	122.88	143.22	188.05	117.81	99.78	122.12	131.94	144.47	118.58	254.8	135.44	119.2	134.1	154.04	140.35	176.21	180.83	138.77	120.2	122.53	143.5	119.87	141.42	159.69	149.61	120.79	111.57	136.8
22.1813	137.53	126.44	167.19	86.82	120.91	138.7	106.08	142.15	147.08	163.35	136.68	133.13	142.79	112.54	126.91	140.9	125.69	148.15	181.48	124.86	92.52	124.62	138.25	150.39	123.06	256.24	142.23	119.68	134.65	157.66	136.26	184.79	180.77	147.57	122.51	124.59	139.68	119.49	145.05	159.76	151.74	125.31	116.24	137.44
22.2647	132.94	133.87	161.96	89.1	125.66	135.77	108.9	146.47	145.08	162.72	135.7	134.17	144.49	113.34	135.93	137.3	124.76	151.43	183.55	122.44	98.54	119.91	134.58	144.27	121.81	254.11	132.36	113.95	131.52	156.53	131.15	183.87	188.17	148.96	118.97	117.92	143.22	110.25	143.01	159.08	148.71	127.53	114.61	137.13
22.3481	133.67	126.59	166.57	84.05	119.77	139.39	100.92	141.91	142.28	162.37	135.93	137.32	152.22	113.41	134.22	144.27	125.11	141.85	184.53	123.08	98.89	120.13	133.81	153.08	129.87	254.83	140.57	116.37	127.4	149.74	148.44	180.61	183.95	154.19	123.63	119.1	139.88	113.3	141.27	160.57	151.67	124.83	118.24	129.55
22.431	126.6	128.76	157.98	81.82	126.67	134.92	101.84	144.9	144.15	163.12	136.66	134.48	143.51	111.44	133.47	134.98	119.43	138.22	183.35	117.72	96.83	124.42	134.71	158.19	120.96	255.88	135.26	117.36	131.78	153.99	141.57	174.38	177.31	145.77	114.84	121.13	142.53	115.01	144.5	161.24	157.14	128.4	126.28	133.12
22.5148	140.37	126.96	168.51	83.63	123.06	134.97	104.89	150.13	146.85	163.36	141.6	133.04	144.37	113.89	126.27	138.83	131.2	142.57	176.9	119.4	96.48	123.6	134.02	148	119.05	254.43	135.1	117.16	127.14	154.57	140.87	174.27	181.28	147.52	113.44	118.53	143.5	116.24	145.8	162.07	150.56	119.31	112.35	132.43
22.5979	134.63	127.2	161.56	80.14	126.16	137.68	112.44	146.35	145.91	165.9	132.05	134.6	149.86	114.66	135.3	143.27	125.57	139.36	187.17	119.62	104.94	120.38	135.33	152.41	114.31	164	138.63	119.36	128.08	163.58	142.93	176.24	176.5	146.12	120.94	123.87	143.66	113.16	139.41	157.44	153.86	120.18	117.36	127.93
22.6814	132.92	125.31	166.22	88.06	122.53	137.96	100.1	146.59	143.79	163.59	129.95	129.5	144.93	110.92	133.9	139.48	126.57	146.46	183.47	119.34	100.71	121.51	132.94	155.08	121.36	160.43	135.23	117.33	132.94	155.57	140.08	181.54	184.85	140.67	116.79	114.43	143.74	111.02	133.5	159.88	149.69	122.55	115.16	136.84
22.7646	134.48	126.82	169.74	86.59	118.52	135.44	102.42	146.72	144.9	166.86	137.32	132.08	141.57	114.24	129.05	140.49	124.99	154.3	184.82	118.72	97.08	114.38	137.03	152.24	126.13	163.36	140	114.76	129.88	162.46	139.85	181.6	183.69	146.62	124.94	121.16	143.95	125.4	144.91	160.72	161.64	116.64	119.66	131.78
22.848	126.8	128.28	168.17	85.21	127.08	136.16	101.66	146.24	146.14	165.88	139.48	134.97	140.29	113.92	131.78	143.13	125.05	144.72	185.69	120.9	98.27	117.19	135.97	146.73	119.95	158.27	137.35	122.87	130.08	160.68	135.32	179.69	183	144.53	119.62	118.64	145.19	114.81	136.84	159.64	154.5	121.71	113.63	133.88
22.9316	130.8	129.09	160.43	83.62	123.84	136.9	107.62	141.86	144.56	164.46	131.15	130.27	139.42	113.05	127.84	142.52	128.45	148.3	190.97	115.1	97.84	119.31	135.1	146.41	118.61	156.88	141.39	115.28	127.18	156.86	143.69	170.89	183.49	140.17	116.55	121.68	142.29	115.34	140.75	160.75	149.81	124.73	111.44	129.96
23.0146	123.81	126.19	168.89	81.77	119.49	136.22	104.75	143.37	148.47	165.48	137.19	133.82	140.37	109.71	128.89	141.18	128.94	146.7	188.59	121.32	99.72	122.82	135.96	152.19	126.91	155.83	141.91	115.22	130.31	159.84	140.23	177.42	183.67	135.96	114.2	115.75	141.36	112.05	134.36	160.51	161.59	117.78	114.23	127.38
23.098	129.46	134.13	164.95	85.77	123.61	139.8	106.39	144.56	143.11	168.29	132.16	134.8	146.5	114.12	126.88	138.22	131.84	147.43	182.31	120.35	96.85	126.33	139.96	145.07	123.45	163.79	138.25	110.34	128.28	151.83	138.81	175.83	179.61	150.39	122.5	120.23	145.91	112.67	137.8	161.46	151.35	121.58	115.98	130.3
23.1812	127.14	130.65	162.17	84.21	126.02	139.89	102.92	147.69	149.28	166.7	129.79	137.93	144.96	118.49	131.93	138.74	129.18	141.83	185.5	122.19	99.86	125.34	139.48	156.59	130.34	167.27	139.1	120.23	130.24	157.29	137.77	183.58	183.66	152.77	114.99	126.79	145.13	117.31	143.18	162.48	157.78	119.84	117.1	132.65
23.2648	131.21	127.84	162.6	83.48	121.13	140.89	103.24	143.37	142.03	167.41	131.76	136.84	146.76	107.99	127.37	141.01	122.77	143.74	183.29	126.7	102.98	118.82	135.32	144.44	123.69	162.11	144.49	115.77	136.74	154.77	147.17	180.74	184.07	151.34	119.94	126.62	144.17	111.02	133.29	162.6	148.3	124.93	114.87	140.57
23.3484	131.06	123.43	166.46	87.82	132.71	137.74	103.79	140.03	142.84	167.38	133.9	136.54	142.98	107.62	127.99	137.73	123.99	139.31	187.7	117.04	102.33	120.93	131.43	148.33	116.23	159.61	140.34	112.98	126.96	152.54	144.85	180.42	179.74	152.85	116.3	118.44	144.24	112.61	138.64	161.18	155.5	122.41	119.23	133.96
23.4316	129.41	121.84	163.35	79.03	120.26	137.79	101.15	145.37	140.93	168.61	136.31	130.19	143.3	112.11	124.86	138.77	126.33	148.99	186.4	118.44	95.05	120.33	136.51	151.58	120.58	162.46	141.19	109.7	125.55	157.09	145.42	183.5	176.61	142.58	117.98	127.47	146.49	117.28	141.62	158.62	161.38	127.81	117.83	138.09
23.515	134.94	132.27	167.96	83.62	128.18	137.85	103.38	142.34	147.74	167.51	136.1	127.87	144.43	111.92	129.41	137.97	128.02	143.3	187.56	119.75	99.72	126.01	134.71	143.08	125.02	164.95	139.6	114.29	126.01	160.16	143.37	176.24	181.05	146.88	123.84	118.1	144.99	119.78	141.71	160.95	149.46	121.74	112.05	123.99
23.5981	124.44	125.61	172.56	83.28	120.58	138.19	103.43	151.09	143.65	168.52	136.37	131.99	139.19	108.72	125.46	140.99	131.06	141.25	179.13	116.84	99.37	116.9	135.55	149.43	114.56	165.07	134.25	116.11	135.55	155.64	143.02	180.19	168.05	141.44	122.22	118.73	144.14	112.37	136.48	159.23	152	120.59	115.79	128.48
23.6818	137.59	129.09	164.89	83.89	125.46	136.92	100.34	144.55	144.63	167.73	133.17	137.04	135.96	120.36	127.69	131.58	129.4	132.05	189.38	120.29	104.36	120.99	132.85	146.82	125.55	162.48	136.49	120.65	128.83	159.43	147.59	179.78	176.84	144.87	118.73	119.84	143.59	117.89	137.41	161.91	152.1	117.08	119.34	130.39
23.7647	131.58	128.51	168.46	80.06	123.8	137.62	105.23	142.76	145.63	168.99	134.17	132.75	146.01	116.21	126.71	138.69	131.72	145.94	182.6	114.47	101.05	119.22	131.65	148.24	118.32	159.2	134.31	114.24	129.84	157.2	139.48	181.52	179.78	152.18	117.13	120.61	144.35	112.96	132.1	161.41	152.19	121.16	116.37	129.49
23.8483	125.78	132.39	171.76	79.73	122.26	137.12	99.14	151.55	148.59	168.22	139.48	134.37	147.19	119.86	131.26	135.52	128.4	143.31	188.69	118.52	96.09	121.71	132.23	156.08	122.42	155.25	134.72	116.52	126.12	155.44	135.27	177.84	179.72	143.18	118.81	117.86	144.52	114.11	133.88	161.64	151.03	120.1	111.53	131.38
23.9315	120.26	127.9	166.06	83.41	123.26	137.93	105.76	148.74	140.26	167.96	138.17	130.66	141.71	113.89	131.32	139.13	122.79	140.23	184.45	118.38	97.14	122.09	131.88	150.3	125.57	162.39	139.96	115.65	128.57	157.89	134.84	170.67	189.11	137.09	115.18	128.19	144.38	114.23	130.74	162.29	145.22	121.98	116.52	134.81
24.015	122.42	125.54	165.73	82.09	120.87	137.5	103.23	143.19	140.43	168.26	132.52	135.56	141.04	113.89	131.44	135.81	125.28	143.22	184.25	116.52	97.08	113.97	140.87	148.1	122.21	162.25	136.48	114.27	124.12	150.18	138.49	181.93	173.04	140.38	119.52	117.13	145.57	110.28	131.35	163.45	144.11	119.97	116.64	130.08
24.0983	130.14	127.58	160.25	86.49	120	136.8	99.23	146.36	145.77	169.25	131.76	132.46	143.69	115.79	126.05	137.09	122.87	140	182.5	112.83	96.3	115.8	126.79	149.72	121.63	156.85	137.21	114.11	127.31	158.28	144.49	181.78	177.98	143.86	119.95	113.94	145.43	112.95	140.09	162.39	153.95	118.03	115.01	130.89
24.1818	132.19	122.64	166.75	82.93	124.47	138.25	100.28	148.06	136.84	169.02	136.37	137.06	147.45	112.55	130.14	140.95	124.41	133.26	184.37	114.29	96.89	117.39	130.28	144.73	121.1	160.25	137.3	112.05	127.89	156.33	139.53	176.03	173.19	142.34	116.03	116.84	143.89	114.2	136.8	162.95	154.09	123.92	113.15	134.75
24.2648	123.63	129.15	168.8	78.02	117.17	138.38	103.04	143.66	147.65	169.39	123.46	131.76	148.42	114.79	124.01	142.55	128.74	151.09	186.34	116.96	103.99	119.19	129.96	152.86	121.68	162.37	137.94	118.52	127.21	152.12	141.27	178.84	182.74	141.41	115.72	113.98	146.62	114.23	135.93	160.91	148.55	126.89	113.8	128.66
24.3486	124.74	125.47	163.21	78.86	122.71	136.92	100.88	143.68	150.27	168.22	133.46	133.52	143.42	117.34	121.77	138.58	132.86	146.61	178.41	123.84	98.71	112.76	129.61	147.16	122.26	166.29	142.08	108.38	129.37	146.76	142.9	167.36	189.06	142.76	118.46	117.33	145.77	102.95	134.72	162.77	152.41	118.06	108.29	128.39
24.4316	131.21	120.67	166.32	76.92	117.11	137.96	100.74	146.7	133.76	170.5	134.91	139.15	139.7	110.8	126.39	139.88	122.47	135.19	185.76	122.24	96.93	120.12	133.41	155.9	120.81	151.16	136.37	111.09	133.06	160.59	143.5	177.14	178.19	146.84	116.9	122.77	145.66	109.29	131.46	162.92	164.72	121.19	117.62	130.86
24.5149	125.66	125.17	162.94	82.17	117.25	137.15	100.43	145.42	139.54	169.73	126.18	133.93	139.64	111.7	121.54	131.04	126.33	141.18	177.02	118.72	97.73	117.07	132.19	150.41	121.39	162.8	135.64	113.3	127	160.36	138.45	178.44	168.29	145.8	119.22	118.94	143.89	113.01	136.29	165.1	152.7	122.09	106.63	132.75
24.5984	129.37	127.72	163.9	82.75	120.21	138.02	96.64	145.02	135.85	169.89	137.45	136.23	139.83	106.57	120.42	137.19	125.86	141.33	176.56	108.57	95.26	118.03	132.43	152.48	118.78	154.83	136.92	113.97	127.98	153.08	133.68	185.05	181.38	145.54	118.62	122.18	144.93	110.66	135.53	164.23	147.72	118.91	109.94	128.76
24.682	127.49	128.56	161.06	85.24	120.5	138.4	103.26	152.09	139.83	170.5	130.04	127.55	139.25	112.41	125.66	133.27	122.56	144.56	184.27	112.57	96.99	118.14	129.9	145.3	114.93	160.91	134.71	113.15	123.45	149.19	133.23	175.57	172.34	147.71	119.04	122.01	147.54	117.59	132.54	164.9	155.96	123.31	111.45	129.95
24.765	128.1	131.91	160.13	81.38	121.93	137.18	102.37	145.66	135.52	171.01	135.97	131.73	135.87	111.15	126.83	139.64	127.73	137.22	179.83	113.95	96.21	115.63	129.9	151.08	125.2	154.24	139.62	110.98	123.77	155.73	136.1	178.18	174.24	137.77	113.12	125.55	145.85	114.35	130.62	165.82	152.64	116.47	119.08	123
24.8486	125.86	128.25	167.22	80.57	120.32	137.8	100.37	144.69	138.72	170.4	131.49	131.64	137.12	105.09	120.15	135.96	122.68	138.09	185.21	110.72	99.23	116.88	131.98	150.06	120.55	157.29	137.32	108.96	127.34	152.83	137.64	172.17	170.08	145.66	114.23	116.47	146.21	116.35	136.87	160.74	147.55	122.59	113.21	127.05
24.9318	121.08	129.32	166.06	82.12	121.81	137.65	97.95	143.3	141.21	170.24	123.7	138.11	140.66	109.45	123.48	134.31	124.1	134.81	175.39	112.21	95.45	115.57	132.14	154.06	119.77	155.35	134.31	111.15	127.58	149.92	141.62	175.1	178.32	141.5	122.3	119.62	146.61	116.24	133.29	165.7	154.59	123	111.18	133.12
25.0153	125.73	125.92	166	82.48	119.62	140.02	99.72	141.16	136.6	170.52	134.98	135.16	139.77	113.97	123.74	138.46	126.42	138.46	186.63	110.98	98.45	117.74	136.48	153.02	125.32	158.1	139.09	111.91	126.83	146.3	139.62	175.4	170.82	139.21	113.79	124.3	146.43	110.93	128.19	162.43	155.32	121.78	107.58	131.64
25.0985	125.95	125.87	165.39	84.02	120.79	138.63	100.14	151.58	139.71	170.81	124.97	131.43	139.94	111.39	122.45	135.9	119.98	141.42	183.7	111.64	96.65	112.72	130.27	153.26	121.16	160.77	141.31	110.57	126.19	146.76	140.72	179.31	175.86	136.57	123.26	119.2	147.04	109.8	130.56	165.48	148.97	115.95	106.61	122.29
25.1818	126.45	128.31	162.25	85.34	118.1	138.11	101.35	142.47	135.82	171.54	131.01	126.27	136.31	118.88	120.13	135.01	119.51	138.05	179.2	116.52	99.15	113.51	126.39	146.91	116.98	161.72	140.2	110.08	121.32	158.14	133.68	177.14	174.4	144.41	118.18	119.91	147.11	108.98	130.66	164.74	150.47	117.81	117.71	129.49
25.2652	128.39	121.77	161.26	80.87	120.3	137.59	98.82	143.31	134.8	171.76	131.75	134.66	135.45	110.67	123.19	141.89	122.01	139.25	183.57	111.99	95.7	117.71	125.81	153.87	115.94	160.4	140.81	112.21	121.28	151.48	135.07	174.75	173.27	140.52	122.1	116.87	146.21	114.12	127.81	164.37	149.57	124.38	110.32	125.54
25.3483	119.37	127.11	168.86	85.74	123.16	138.58	99.24	146.97	136.42	171.73	131.96	133.9	140.31	110.93	123.98	135.58	122.45	136.02	178.45	116.5	93.16	114.87	127.78	163.38	124.24	160.51	141.73	109.48	129.15	149.29	132.33	179.51	172.52	141.1	120.76	120.36	148.27	111.27	135.53	165.79	157.93	124.06	116.26	126.02
25.4317	122.8	132.34	169.04	81.21	116.33	138.02	104.26	143.21	140.46	172.44	124.96	133.85	145.72	110.89	129.98	134.25	129.7	131.61	183.86	111.35	96.12	119.8	129.93	154.27	124.62	158.83	135.61	109.9	125.11	159.06	143.25	174.18	178.24	146.53	116.91	123.55	148.24	110.7	136.16	166.99	145.11	121.57	114.66	132.86
25.5153	131.24	127.81	166.16	77.2	120.87	139.19	101.08	147.86	138.81	172.18	127.12	133.26	139.88	112.38	125.4	138.98	124.42	148.27	178.3	117.46	102.83	110.14	135.5	147.08	121.77	155.83	135.18	109.48	129.41	150.85	140.78	174.55	175.45	147.94	120.03	123.16	148.17	115.4	132.59	165.24	145.17	125.38	109.65	122.45
25.5988	124.8	124.57	165.32	83.3	123.05	139.42	99.95	146.78	144.56	172.47	129.34	134.31	140.38	109.59	119.01	132.27	122.29	142.37	180.56	116.3	97.17	113.66	134.81	160.02	118.07	160.36	137.88	110.66	127.79	157.31	140.2	171.92	176.29	145.53	115.89	120.94	148.12	116.29	127.47	166.63	151.02	116.18	108.6	133.46
25.6816	121.46	134.19	165.82	76.48	123.2	139.12	98.71	144.34	137.36	173.16	125.64	130.89	142.93	107.32	119.6	135.24	126.73	148.71	177.51	115.8	93.9	118.14	128.54	148.62	114.63	160.65	133.47	108.22	126.16	148.23	134.33	177.95	171.92	146.04	118.56	119.58	148.58	116.73	126.96	167.76	162.1	122.29	118.59	127.18
25.7652	129.34	121.58	166.31	79.21	112.32	139.39	100.08	138.55	141.04	173.69	132.63	123.96	142.03	115.34	120.39	136.92	127.2	145.78	174.14	112.7	94.21	111.35	124.83	145.62	118.82	151.84	136.23	108.93	124.94	160.04	142.05	169.51	179.34	149.1	115.05	119.8	148.94	116.69	132.78	166.81	155.57	120.53	108.55	137.33
25.8486	129.18	132.14	161.52	81.38	120.36	141.57	101.46	139.6	142.17	173.95	142.55	132.68	141.27	108.28	125.78	137.42	128.92	142.34	176.76	125.8	102.97	122.97	129.93	153.57	118.27	158.39	133.96	112.15	128.51	154.02	133.23	173.43	177.83	138.46	117.75	121.11	148.13	112.63	131.64	168.52	154.57	118.85	111.31	126.07
25.9321	123.25	123.11	162.98	78.08	121.57	140	101.7	139.79	138.75	173.28	128.97	139.47	139.25	113.18	117.95	133.33	121.93	141.94	185	110.46	94.07	116.62	126.68	151.92	113.74	154.63	131.84	108.75	129.41	152.13	139.33	176.65	177.1	144.72	114.75	117.72	149.69	106.77	131.55	165.56	150.24	118.81	113.42	129.82
26.0151	127.57	125.95	166.45	78.29	119.45	140.05	96.79	140.26	137.71	173.88	125.12	133.62	139.02	109.54	121.31	137.29	127	127.26	179.14	114.29	96.5	115.05	129.69	155.46	116.04	164.54	146.76	114.78	124.48	154.36	130.33	176.88	180.1	143.59	112.47	116.53	149.87	114.35	132.39	168.92	150.23	123.99	110.02	134.4
26.0985	120.96	125.26	173.91	79.9	115.18	140.28	98.59	140.37	146	173.8	125.87	129.72	132.91	117.36	122.15	138.23	125.63	138.61	178.38	119.84	96.53	113.37	131.85	150	118.9	160.51	145.08	107.56	120.23	154.83	135.59	170.7	175.33	145.4	120.9	117.24	150.1	120.12	130.51	166.64	143.31	122.9	117.45	129.38
26.1819	123.66	121.32	167.21	79.47	119.65	140.99	99.57	144.08	139.88	174.14	129.2	138.09	139.16	106.8	124.7	139.16	119.1	140.44	175.28	114.37	98.76	119.91	123.81	152.99	118.12	158.46	136.84	110.52	129.11	153.05	152.56	173.53	181.46	139.53	119.69	115.27	150.45	123.11	136.4	166.81	157.09	124.54	112.14	128.92
26.2652	120.94	127.09	168.38	80.66	119.04	141.31	99.53	147.62	135.74	174.73	137.04	134.87	139.71	112.9	124.77	138.19	120.91	144.63	179.19	117.37	94.42	111.65	130.62	154.22	114.79	161.81	136.03	110.57	131.06	161.94	145.57	169.16	176	139.47	114.35	118.47	149.46	108.22	133.29	165.3	152.9	124.82	108.14	131.17
26.3483	128.85	121.78	167.65	81.06	121.63	140.98	98.34	143.83	144.63	174.52	129.35	133.53	144.84	108.77	124.71	133.47	121.84	146.32	173.07	114.87	97.28	110.92	126.89	151.72	121.54	160.1	137.87	105.33	123.31	156.07	137.51	179.16	174.07	145.16	116.14	115.28	150.73	112.31	129.12	168.66	154.79	123.26	110.31	132.85
26.4319	121.08	126.22	166.69	80.03	119.43	140.25	102.77	139.42	143.11	174.23	129.92	126.82	142.06	112.83	123.99	138.54	120.99	132.91	183.23	111.09	93.48	113.27	130.95	153.9	113.76	160.88	135.52	117.74	128.56	158.63	142.24	176.87	172.17	140.49	114	118.58	150.84	114.5	130.74	167.47	156.89	122.71	108.8	127.53
26.5151	121.71	129.63	164.08	80.58	118.36	142.9	97.72	144.41	145.02	174.14	131.85	129.82	143.22	108.31	129.95	142.18	125.06	144.95	180.85	118.85	96.79	115.56	128.85	157.52	121.52	159.12	139.82	114.76	127.41	156.22	144.55	185.05	186.33	146.87	124.5	118.3	152.06	114.18	128.01	168.98	157.49	118.78	115.22	127.18
26.5989	119.97	131.24	158.95	80.52	123.55	142.09	99.89	143.66	137.09	175.13	133.93	138.19	147.43	111.31	126.13	135.65	120.74	139.93	180.22	111.76	95.61	113.05	129.87	148.88	121	155.02	135.87	108.8	127.64	148.94	141.47	172.85	177	144.95	116.41	120.15	153.15	107.99	127.72	169.04	158.57	114.85	108.08	126.83
26.6822	120.16	122.7	164.29	78.93	116.91	141.92	99.46	141.82	137.54	175.89	135.84	124.39	140.49	109.91	117.78	139.16	125.03	138.19	179.61	110.46	93.92	116.58	133.07	140.79	117.28	155.29	137.77	111.31	129.5	157.66	138.98	169.16	188.37	151.38	121.37	120.56	151.14	112.08	126.38	170.5	151.2	118.82	109.64	132.78
26.7653	119.19	129.17	160.36	78.4	119.49	141.42	98.68	138.08	134.31	175.97	130.88	135.23	140.32	114.93	120.33	133.91	123.35	141.51	180.27	116.53	98.82	114.9	130.83	150.91	117.98	160.4	138.77	110.86	127.41	151.09	133.42	175.94	176.2	138.51	116.12	123.93	151.42	112.9	130.94	168.2	149.51	125.09	114.24	129.67
26.8486	125.55	129.72	170.17	79.07	119.33	143.07	96.41	143.27	136.22	175.49	132.57	130.74	141.07	111.91	124.79	139.48	124.74	139.77	171.85	112.72	98.56	116.88	124.54	157.78	116.76	161.61	145.25	111.36	125.96	157.98	140.61	174.84	177.26	140.44	116.52	122.24	151.55	113.12	129.7	168.89	156.59	125.05	108.02	127.93
26.9322	124.3	123.23	168.75	79.1	120.15	141.62	96.64	146.64	139.07	175.23	125.08	129.9	141.24	109.15	122.58	137.18	125.61	138.26	176.5	111.44	95.34	113.71	130.1	152.35	115.14	157.49	140.38	112.99	122.27	159.55	142.34	173.05	174.44	140.79	116.23	123.7	153.03	111.1	131.79	170.79	153.12	121.81	108.23	127.26
27.0153	122.62	128.83	165.9	79.45	114.84	142.52	97.9	145.89	135.55	176.61	131.24	127.69	143.63	114.38	119.86	142.24	122.26	129.52	186.13	114.75	96.65	109.67	126.56	152.03	126.13	159.79	143.74	107.77	128.01	152.25	140.61	176.36	172.58	140.41	116.78	116.17	152.67	117.72	131.12	167.71	155.34	122.18	114	131.23
27.0986	125.34	129.85	162.43	79	115.02	142.06	99.08	141.68	139.67	176.71	130.66	130.21	146.7	109.68	124.56	132.51	129.73	144.06	187.17	106.46	97.05	116.09	129.34	152.22	120.76	156.05	134.72	113.44	124.9	164.58	138.22	175.23	174.67	146.44	109.59	118.85	151.05	109.96	137.03	168.55	153.83	117.85	109.38	122.01
27.1823	127.4	121.81	167.28	79.51	118.2	140.61	100.45	140.87	133.85	177.49	128.05	127.92	142.47	111.31	116.03	138.93	119.19	137.76	176.42	116.35	94.99	113.56	120.78	152.65	119.36	157.35	134.26	104.14	127.08	153.77	137.73	178.27	179.03	144.35	116.7	115.21	153.55	115.04	137.01	169.6	149.2	122.04	110.55	130.8
27.2654	121.61	129.2	167.25	79.59	123.49	142.63	98.37	144.38	139.28	177.05	124.96	138.06	143.79	113.68	120.56	133.27	125.69	138.06	183.87	119.81	97.4	115.59	131.4	147.83	120.41	150.06	142.2	109.74	130.75	155.34	143.63	175.1	173.22	142.28	116.15	122.91	153.35	110.63	134.36	168.75	148.82	119.34	104.54	127.55
27.3485	125.46	124.44	163.03	78.72	120.36	142.41	100.14	140.25	135.23	177.49	133.5	133.65	141.33	113.56	121.9	138.14	122.9	135.61	178.65	108.8	97.52	113.71	125.57	148.76	120.81	158.65	137.35	112.4	121.92	156.18	136.96	168.26	179	141.76	113.05	121.25	152.65	114.69	132.8	172.93	163.1	118.36	108.46	128.5
27.4323	122.27	124.39	163.65	81.93	119.33	142.44	95.46	139.79	137.27	177.52	132.95	132.43	145.83	109	125.67	129.96	124.99	148.65	176.52	113.22	96.35	110.89	124.8	155.9	112.12	156.8	133.29	112.57	130.02	153.83	135.36	167.21	181.29	140.18	115.02	126.05	153.41	109.16	135.91	172.82	155.32	124.39	112.32	127.6
27.5155	128.11	129.11	171.83	77.1	116.67	142.4	99.21	148.46	136.48	176.7	132.07	126.51	140.17	107.3	127.09	134.72	129.55	141.07	183.78	115.69	91.48	117.1	131.82	156.71	116.85	152.91	143.82	108.4	126.7	147.43	144.01	173.68	186.88	137.82	118.49	119.71	154.44	119.11	132.74	171.44	160.42	128.95	116.43	129.72
27.599	121.78	123.58	162.65	81.5	117.4	141.76	96.5	142	133.7	177.46	130.88	129.66	136.54	109.09	120.94	141.18	126.65	142.03	175.62	117.39	93.03	116.7	134.33	147.22	120.23	160.91	135.12	113.68	127.58	148.76	137.61	170.47	176.67	149.42	113.47	116.38	154.53	113.01	128.25	172.76	151.2	123.51	107.71	123.02
27.6821	123.8	127.21	169.02	82.6	120.15	142.08	100.88	138.92	142.46	177.49	128.1	136.74	135.09	109.59	122.55	130.17	121.89	131.91	182.8	118.73	97.57	108.78	123.64	150.48	117.01	155.7	139.62	111.85	127.17	151.81	138.98	170.78	176.88	144.01	111.18	120	154.68	111.89	126.71	173.53	149.11	127.47	112.11	128.76
27.7656	125.47	129.05	163.3	77.58	121.19	142.31	96.41	139.56	136.08	177.28	125.14	129.9	143.94	110.89	125.05	135.9	124.13	132.25	184.36	117.86	96.76	112.55	131.79	151	113.04	156.92	135.5	114.67	123.51	151.19	141.73	168.55	174.17	141.6	114.89	125.2	154.51	117.54	130.71	176.09	148.52	125.96	112.55	129.81
27.8488	114.49	131.07	157.4	83.76	117.04	143.28	97.08	140.35	135.48	177.94	126.1	140.78	138.08	109.82	115.6	136.55	128.98	144.76	183.73	110.26	97.57	110.43	129.4	146.59	116.08	159.29	141.73	108.42	120.35	155.03	137.65	166.49	178.47	146.79	119.31	122.3	154.57	116.61	135.12	174.65	156.79	121.39	109.35	124.3
27.9323	121.14	131.46	164.55	81.3	125.08	145.22	97.15	140.72	133.58	176.81	125.9	128.24	140.98	114.52	122.77	139.21	132.69	146.62	182.86	113.76	99.26	113.13	126.68	146.36	120.96	158.95	124.62	110.49	122.8	149.71	138.9	174.7	170.66	141.07	115.19	112.4	153.41	111.41	131.82	169.38	153.9	118.72	115.05	125.4
28.0157	115.71	125.57	162.75	79.1	115.1	144.29	95.28	140.15	142.99	178.48	130.37	124.27	140.66	113.16	119.04	139.18	121	141.7	176.23	106.54	93.46	115.34	129.75	158.27	111.47	162.01	141.41	110.49	123.45	160.01	135.87	171.21	182.96	143.83	116.18	123.8	156.02	104.1	135.59	172.32	156.57	120.35	102.71	133.82
28.0989	119.11	129.08	168.44	80.32	116.95	143.16	99.75	140.35	138.93	177.94	133.35	132.78	137.24	114.08	123.48	132.88	124.25	148.12	178.1	113.36	99.81	116.17	123.37	153.57	117.17	161.38	131.75	111.21	126.96	147.66	133.13	181.9	184.31	139.96	121.42	117.43	155.55	106.81	128.15	178.07	157.7	125.63	105.55	126.04
28.1822	116.93	121.83	171.05	80.13	113.92	142.82	96.64	143.94	145.53	178.48	130.91	135.12	144.64	111.8	126.56	137.91	118.52	138.64	171.94	106.05	92.47	109.7	131.78	146.84	117.68	161.67	133.9	112.21	122.04	143.18	133.99	168.28	177.16	146.35	114.82	121.11	153.83	115.6	132.98	174.67	153.05	124.03	112.73	129.75
28.2657	121.55	123.69	169.36	79.84	118.65	143.42	97.22	148.97	143.16	178.09	123.96	119.02	134.17	106.11	122.65	140.86	124.77	148.58	177.39	113.6	95.69	117.77	132.97	155.32	122.18	159.43	133.93	113.63	124.71	150.76	146.2	178.88	184.97	134.1	118.58	129.35	154.88	117.83	131.44	176.7	163.74	124.88	114.82	127.46
28.3488	122.96	123.19	164.97	76.31	115.53	144.44	100.14	141.91	142.58	180.06	130.46	124.97	137.77	109.67	127.49	133.32	124.27	141.07	182.96	112.72	94.56	115.47	126.33	155.72	117.74	150.26	138.78	113.65	127.34	155.37	139.39	173.17	183.6	134.37	114.21	121.16	157.53	111.02	129.08	173.94	158.72	111.71	107.09	132.37
28.4323	117.97	127.05	164.66	78.8	122.74	143.59	98.91	142.26	139.02	179.37	132.34	126.04	139.91	113.68	124.07	136.93	120.85	151.43	180.97	112.72	95.12	113.16	124.35	151.25	115.08	159.41	134.04	117.24	127.24	148.94	134.71	171.31	180.83	136.08	110.51	119.71	155	110.83	132.52	175.04	151.09	124.13	112.49	130.07
28.5154	122.1	123.77	167.21	78.84	118.78	144.9	96.24	145.95	136.58	178.76	136.02	122.53	140.92	106.4	123.02	137.82	124.47	143.8	182.48	116.29	98.71	109.21	119.05	156.45	117.98	156.89	135.09	110.12	126.59	155.09	138.67	165.96	173.14	139.74	115.69	121.63	156.8	115.94	132.13	175.45	157.18	117.2	108.2	128.05
28.5989	114.21	125.83	162.39	77.82	118.64	144.79	93.2	133.62	135.35	178.19	135.13	127.4	137.54	109.38	118.5	139.85	121.11	154.67	177.58	111.38	88.79	114.9	122	157.41	120.1	158.36	141.6	111.86	126.12	151.17	140.03	172.66	173.57	144.82	119.2	114.7	156.71	111.27	126.7	176.46	147.19	122.9	107.77	128.36
28.682	115.85	129.95	171.86	83.82	121.52	146.46	98.02	144.4	131	178.35	132.57	129.53	137.16	108.02	122.96	135.42	126.54	139.1	181.66	116.03	94.9	110.84	124.03	149.83	112.12	156.48	134.48	107.59	122.22	153.46	142.15	174.52	178.23	140.7	117.3	118.3	155.29	108.16	132.51	174.06	156.02	126.73	114.63	129.05
28.7655	119.17	130.14	159.06	78.84	121.75	144.87	95.67	141.79	134.46	180.67	123.32	129.5	141.62	108.16	118.65	132.42	127.35	138.72	182.31	115.19	92.71	113.48	124.64	152.65	115.92	147.83	132.08	111.47	126.47	156.48	131.43	167.41	179.66	137.53	117.45	118.61	157.53	110.54	132.48	178.53	156.8	121.61	107.87	124.86
28.8488	120.47	126.04	159.98	84.09	118.07	145.1	97.18	135.38	139.97	179.46	124.65	127.15	134.83	110.03	116.06	131.76	125.69	141.54	174.2	107.35	97.14	116.37	124.56	148.7	117.4	158.6	137.64	108.63	126.5	151.29	138.8	168.75	183.09	145.07	116.96	118.78	157.55	115.08	131.36	175.51	157.43	131.01	109.35	123.87
28.9323	118.32	128.98	158.97	76.92	116.53	145.53	94.71	142.2	142.75	180.07	130.04	128.65	136	111.64	121.72	146.12	126.15	141.83	180.03	109.77	95.35	113.5	126.86	152.27	120.73	156.24	146.2	111.62	126.79	155.25	144.84	178.74	171.05	142.21	113.3	119.08	157.7	106.25	139.48	178.9	152.32	119.08	109.24	126.82
29.0157	119.39	125.95	162.63	78.81	119.28	146.14	97.31	140.44	128.44	180.73	121.23	125.03	136.86	107.59	118.65	134.69	124.18	139.65	180.03	111.85	94.65	117.34	127.79	154.21	112.9	154.7	134.77	110.67	124.9	152.21	138.8	181.02	179.87	141.33	115.56	122.01	155.54	120.47	129.47	176.62	153.93	118.07	108.78	129.53
29.099	116.75	125.09	171.4	78.45	115.5	146.62	96.73	141.41	133.07	180.82	122.93	132.46	137.06	107.07	121.11	131.01	123.83	146.43	174.64	113.28	93.92	110.77	127.55	149	112.52	159.52	137.93	114.21	125.98	150.61	140.28	172.24	176.39	136.57	119.65	120.52	158.74	109.77	136.05	179.2	153.09	119.19	112.29	127.82
29.1824	124.7	119.17	157.06	77.85	113.3	146.46	94.91	140.75	140.44	180.47	125.06	123.6	150.12	108.93	120.44	137.44	128.56	141.47	177.43	112.92	92.04	115.97	126.22	154.06	113.97	159.79	138.41	106.25	130.65	155.44	138.14	169.41	187.38	142.08	111.13	117.08	156.08	108.83	130.04	179.14	152.01	124.85	109.64	130.27
29.2659	122.9	134.87	170.12	77.03	117.68	146.24	95.7	145.74	135.32	180.74	129.03	126.04	143.72	113.25	118.41	132.88	127.78	132.83	178.91	113.74	97.43	111.71	118.82	152.16	117.25	160.02	137.18	110.78	127.63	149.8	135.87	169.38	183.49	153.15	114	121.63	154.39	112.28	125.23	178.44	154.48	124.39	108.06	126.38
29.3493	119.3	128.88	161.12	76.3	120.85	148.32	94.39	135.73	142.67	180.36	129.23	124.7	144.85	111.65	119.58	133.81	127.7	141.19	177.6	114.9	95.75	112.49	123.05	147.37	126.22	161.56	144.05	110.6	124.39	156.73	141.28	173.28	184.33	144.93	117.14	120.5	159.58	112.08	131.27	178.96	146.5	118.07	107.09	126.53
29.4328	118.55	127.44	162.65	79.61	117.33	147.33	96.56	144.75	136.48	182.07	132.72	124.47	143.66	109.65	120.24	133.76	121.32	135.45	182.5	114.44	95.84	114.76	133.26	153.7	113.74	161.49	138.6	109.9	129.55	154.33	131.38	172.05	177.34	138.95	111.12	117.22	155.93	114.84	128.88	179.57	161.93	123.17	110.8	130.43
29.5159	120.71	118.7	161.62	77.56	111.35	147.14	94.65	140.43	129.09	181.67	123.34	131.5	140.54	112.14	117.08	128.19	125.72	149.52	176.78	114.58	93.05	112.32	130.53	162.66	117.43	153.41	131.81	110	131.3	158.36	142.73	169.59	185.41	137.9	114.35	116.96	155.69	112.32	138.25	179.46	152.12	118.55	108.48	129.88
29.599	119.77	120.18	157.99	79.67	119.97	148.21	95.92	142.34	138.08	181.52	115.01	127.44	148.88	105.7	121.14	136.83	121.54	141.74	174.82	111.31	97.8	112.52	120.42	147.2	117.51	152.74	135.88	111.73	128.54	155.92	138.6	175.91	179.2	141.04	115.34	121.31	155.78	108.66	129.66	180.16	158.4	116.52	111.39	129.9
29.6825	111.64	131.56	166.2	76.86	119.46	147.97	92.21	139.8	139.86	183.63	122.84	128.42	137.06	107.41	121.98	132.22	127.34	140.73	181.23	109.64	96.65	108.42	127.32	153.06	110.75	159.73	138.03	109.5	123.78	147.37	139.31	178.88	174.5	149.92	111.73	119.95	154.71	111.76	129.93	180.42	152.73	123.49	110.14	124.3
29.7659	119.01	124.03	166.77	77.15	116.21	147.86	99.12	137.45	134.45	182.47	128.85	124.32	137.59	108.89	116.93	132.16	123.08	146.49	183.05	111.09	92.82	112.5	126.96	156.47	117.72	162.04	139.62	110.38	121.97	155.95	135.1	170.37	180.56	137.73	111.36	124.9	157.08	112.67	130.31	179.75	152.94	118.53	105.97	126.24
29.8492	125.86	124.25	168.15	80.09	119.02	149.55	95.28	139.94	136.1	183.35	124.61	126.91	138.51	114.38	114.93	133.96	121.61	137.7	177.14	111.31	97.54	116.95	125.99	152.67	110.52	159.26	132.54	108.28	123.92	149.37	136.84	168.52	174.33	142.41	120.64	119.87	156.73	117.36	132.65	180.19	154.99	121.54	114.21	125.61
29.9324	122.19	130.94	163.2	80.03	113.44	148.76	96.79	145.16	141.21	182.86	130.5	118.78	137.24	115.42	124.45	131.35	121.16	145.95	178.32	111.97	96.7	115.56	121.4	148.74	114.09	157.6	133.67	107.5	120.56	146.94	129.63	171.53	180.04	144.23	117.04	120.3	157.09	115.59	133.56	181.43	161.06	125.11	108.31	135.56
30.0158	114.23	128.01	164.11	79.21	120.36	149.31	95.86	136.48	137.99	182.6	130.89	133.12	143.21	112.28	119.31	133.32	119.84	143.85	180.16	111.77	93.6	106.98	118.56	148.39	119.81	160.3	131.12	110.52	125.44	151.63	140.05	174.62	174.67	142.99	117.6	121.08	157.21	112.38	126.62	180.94	154.85	117.56	104.62	130.31
30.0993	116.62	126.8	163.96	77.27	122.33	148.82	97.54	137.53	139.74	183.37	121.11	130.74	136.69	109.77	116.93	126.53	121.95	136.54	178.35	108.16	95.14	110.99	126.33	151.25	113.63	160.3	134.92	106.86	129.03	150.65	128.74	167.82	183.03	145.46	120.55	123.43	158.45	114.46	133.53	181.69	149.83	118.53	108.9	128.53
30.1825	119.72	127.95	167.33	80.06	121.49	150.42	92.74	143.39	138.2	182.91	122.96	126.42	139.65	109.7	125.05	132.78	127.49	141.08	176.88	120.27	99.98	118.84	121.36	153.93	112.25	160.2	141.45	109.77	126.97	157.12	135.18	175.39	179.48	138.69	122.48	116.37	157.64	115.13	134.4	179.11	156.88	124.57	110.05	125.31
30.2659	115.95	125.92	165.67	78.25	114.17	149.57	93.55	139.53	132.04	183	127.53	122.7	138.66	106.54	118.56	133.56	123.43	144.47	179.89	110.12	95.16	111.44	123.05	154.01	115.07	164.51	137.64	111.01	126.12	152.1	135.68	174.55	174.3	142	113.89	122.42	157.79	120.26	128.97	181.09	161.21	122.99	111.6	130.69
30.3493	123.13	128.98	161.88	75.94	118.43	148.39	93.93	143.42	133.91	182.79	117.28	129.72	141.21	105.68	117.43	127.61	122.96	145.22	187.32	108.4	96.22	109.27	129.3	148.91	121.32	158.82	142.11	114.47	130.74	144.73	135.97	177.6	185.55	137.8	117.6	119.81	158.48	112.05	125.28	180.99	155.54	129.82	110.35	130.83
30.4324	123.92	132.19	167.24	79.61	123.52	150.07	94.3	144.01	133.01	185.44	128.15	126.25	135.24	106.75	122.32	132.71	121.64	138.84	179.46	111.07	101.01	115.3	128.54	153.95	115.11	161.29	135.65	108.37	129.61	158.46	134.75	173.14	179.95	136.08	115.28	122.38	158.19	108.31	127.23	179.93	153.57	119.3	111.67	125.08
30.5159	115.71	132.81	160.68	74.14	113.36	149.65	96.94	149.03	137.01	183.7	127.46	123.63	136.66	109.56	118.01	132.54	121.25	140.49	174.27	110.08	97.06	109.94	120.87	149.58	116.84	166.61	136.98	118.23	125.38	152.7	138.58	170.4	175.71	140.25	114.6	121.9	158.39	114.2	133.97	183.5	153.64	119.39	102.28	128.02
30.5991	119.51	129.37	162.42	76.84	117.65	148.97	93.1	139.88	137.36	184.02	122.74	129.08	136.1	109.61	116.58	139.56	118.65	139.01	175.98	107.29	98.53	112.26	117.05	151.35	115.34	159.52	135.9	110.38	130.01	151.66	138.8	173.82	176.23	136.52	114.15	125.99	160.45	113.45	130.97	182.35	159.69	125.06	107.42	131.41
30.6828	116.76	124.3	160.86	73.55	116.62	149.65	94.27	142.06	136.8	184.97	120.87	128.4	139.96	112.26	119.66	142.57	116.73	150.64	183.73	114.46	90.84	113.04	128.63	154.09	116.06	161.67	142.14	110.63	126.47	152.57	135.62	174.36	175.63	138.8	117.97	117.62	159.08	111.59	134.55	181.87	155.92	121.31	108.87	125.6
30.7659	116.08	127.63	163	76.6	119.33	149.65	97.46	139.94	136.32	184.34	129.79	126.71	135.91	105.67	118.15	131.5	121.26	135.94	176.84	111.76	95.52	110.6	127.32	149.25	118.87	160.97	131.17	106.52	126.44	153.28	134.45	171.1	178.7	140.12	111.21	128.01	161.68	107.06	132.31	184.16	158.88	119.51	108.45	124.74
30.8493	112.93	131.84	168.67	80.13	114.61	150.61	93.72	140.69	129.37	185.21	127.44	123.4	139.1	112.18	116.84	135.97	119.54	140.06	177.8	111.57	93.86	113.13	123.63	148.85	115.8	162.63	132.42	109.65	121.54	143.27	142.93	171.08	171.98	143.5	112.99	125.92	159.55	109.94	138.38	182.54	159.84	121.66	107.29	135.04
30.9328	117.31	132.48	165.26	79.01	117.25	150.7	95.75	139.07	135.42	185.34	128.31	129.53	139.62	105.46	126.63	140.55	129.17	140.25	178.1	111.44	96.94	110.72	122.29	148.5	115.6	169.07	133.97	109.25	122.03	146.84	132.88	174.49	179.96	146.49	113.54	119.28	161.15	111.77	130.42	180.85	155	127.75	102.45	129.76
31.0161	114.55	124.27	162.55	77.76	114.21	149.43	96.89	144.18	132.28	184.85	125.35	120.15	137.79	110.66	124.67	134.25	118.97	132.43	177.98	113.36	90.29	106.66	123.13	145.36	108.32	153.03	132.77	110.64	131.29	149.92	131.38	178.67	179.35	137.96	117.07	118.44	161.32	108.77	127.46	183.54	160.28	123.6	110.2	131.12
31.0996	114.11	125.72	161.33	78.63	119.2	150.26	89.88	136.34	139.83	185.31	129.09	122.64	135.13	106.28	115.79	136.46	116.88	128.82	173.82	108.69	94.07	111.62	119.28	156.16	115.71	165.65	132.86	107.15	128.86	150.59	135.88	163.55	175.07	141.01	112.61	119.95	160.57	106.66	128.66	183.22	151.28	129.12	104.68	122.93
31.1827	122.21	123.49	163.87	76.63	117.02	150.88	97.7	140.73	137.33	185.7	124.85	129.41	141.47	107.09	121.45	130.1	125.72	137.91	176.53	115.18	93.81	111.36	123.89	156.53	119.45	164.35	139.91	116.29	119.66	148.21	137.39	170.63	181.86	141.62	117.6	125.49	163.09	112.5	127.96	180.71	155.52	117.24	105.38	137.25
31.2662	117.94	124.51	162.2	74.83	119.45	151.57	90.84	137.19	137.58	186.01	130.37	121.58	140.34	116.09	126.57	133.44	122.7	138.08	178.97	109.68	98.7	111.85	121.4	147.95	118.3	161.65	135.81	108.19	124.8	155.21	137.24	167.27	184.56	138.43	115.05	117.71	162.36	109.3	134.25	181.93	158.43	123.17	115.07	129.98
31.3493	114.6	115.89	167.16	79.26	117.95	150.62	93.71	140.32	144.72	187.2	132.13	123.74	144.73	104.86	116.47	131.49	128.08	134.54	177.36	109.07	94.33	106.11	121.46	145.27	113.19	156.8	136.22	103.18	124.16	149.97	134.26	166.35	183.61	142.08	114.17	117.85	162.83	111.59	127	185.29	165.93	119.62	103.06	139.18
31.4329	116.15	125.87	166.99	79.79	118.81	151.37	96.65	143.92	130.69	186.34	126.34	123.75	142.6	108.71	120.79	132.94	119.55	134.55	176.03	109.41	95.29	117.3	122.39	154.33	117.69	160.1	133.81	109.74	127.12	154.45	139.19	172.15	174.94	144.41	114.08	116.69	162.14	110.83	121.2	183.37	155.14	125.38	108.06	123.93
31.5162	119.95	129.49	166.11	82.14	118.06	151.23	96.54	141.33	132.57	187.29	127.99	121.51	132.34	107.88	114.11	132.11	117.65	140.57	173.3	110.15	96.53	108.42	123.64	144.55	111.44	160.92	136.03	109.19	126.01	152.97	131.72	169.92	184.16	144.23	117.85	111.48	162.94	106.46	131.72	188.16	148.55	127.63	101.49	128.3
31.5995	115.82	120.59	162.66	77.67	113.02	151.61	94.1	144.23	136.74	187.2	118.2	136	135.16	110.2	122.18	131.67	120.47	135.12	177.95	106.55	90.29	111.09	122.35	147.04	112.14	159.27	135.38	108.38	120.12	153.61	135.58	171.71	184.22	142.57	112.78	119.07	163.67	110.99	127.84	186.79	157.34	128.15	102.66	121.63
31.6827	114.46	123.28	162.11	75.55	118.04	152.71	93.68	139.06	138.03	187.61	124.79	121.31	138.22	109.33	123.98	131.76	121.39	141.22	171.6	110.52	94.21	108.52	118.62	155.05	111.42	161.68	138.45	104.02	121.92	154.18	138.58	167.62	172.21	134.65	115.69	117.52	163.99	109.88	126.97	186.1	162.26	119.84	108.51	125.6
31.7664	115.97	125.73	168.81	79.94	107.53	150.56	95.49	144.09	135.5	187.47	129.64	122.55	138.86	106.49	120.1	132.52	117.88	133.55	177.49	114.81	94.8	111.79	125.35	153.73	115.89	166.83	136.77	109.61	125.75	154.85	133.96	170.82	179.55	143.82	114.14	127.31	161.91	111.62	131.55	187.03	160.16	121.84	108.89	123.64
31.8495	116.72	125.49	160.36	77.49	123.06	151.17	92.7	136	132.6	187.46	123.87	131.2	139.62	105.96	121.19	135.56	122.84	140.49	175.48	108.42	90.59	112.02	114.41	154.68	112.87	164.87	132.75	102.86	123.98	153.02	145.74	169.54	180.3	144.52	117.49	116.62	163.93	111.44	131.93	186.51	159.69	118.39	109.39	127.58
31.9327	113.83	121.26	163.13	74.63	118.43	150.65	92.97	135.61	134.08	188.07	127.7	119.54	135.79	111.13	120.68	136.23	121.78	137.01	175.16	110.98	88.56	114.21	124.56	156.6	115.82	165.38	129.66	111.22	128.39	145.83	135.33	167.16	182.51	144.43	119.05	120.33	164.32	108.02	130.34	188.53	151.81	118.91	108.52	130.48
32.0162	115.56	127.92	161.68	76.69	116.2	151.9	92.41	135.64	136.1	187.87	125.47	126.33	142.81	108.4	114.63	137.03	114.27	137.64	179.93	111.64	92.82	111.68	120.87	159.95	113.34	162.19	133.01	110.28	125.9	155.79	143.54	171.16	180.7	143.94	117.22	120.65	164.35	110.35	134.08	182.01	154.24	127.58	107.52	125.51
32.0997	120.78	123.55	170.46	78.58	115.08	151.89	92.62	139.65	135.52	188.43	132.62	121.45	134.17	109.16	119.45	135.77	120.49	137.03	170.6	106.75	90.44	109.82	124.73	150.62	117.07	162.77	130.71	105.84	128.28	153.89	137.48	172.67	184.57	145.95	123.25	122.18	163.99	105.52	130.3	187.35	161	127.89	104.46	126.09
32.1827	121.78	128.6	161.64	77.45	112.47	150.84	94.67	141.48	140.15	188.62	125.69	128.65	128.53	107.23	117.94	133.18	121.36	141.71	171.02	104.6	94.68	107.39	119.33	152.82	116.15	161.21	131.35	106.63	126.36	157.63	143.27	170.14	175.46	142.57	107.26	122.9	164.98	112.83	126.34	186.97	165.29	125.15	108.69	128.92
32.2662	113.47	128.36	165.68	78	120.59	150.76	96.01	142.4	134.74	188.68	122.04	123.92	141.22	108.6	118.68	135.96	124.32	135.01	179.08	115.1	96.59	107.01	126.65	147.63	106.72	162.77	135.44	113.57	126.76	149.78	143.47	169.3	177.89	144	109.38	117.77	165.62	110.25	130.22	188.62	160.1	122.13	107.03	123.23
32.3495	114.09	131.44	160.52	77.47	123.75	151.87	92.82	140.72	131.65	189.26	116.59	127.58	127.89	110.11	121.16	129.46	115.63	142.67	173.37	103.2	96.45	116.2	123.35	162.84	108.23	168.25	132.86	110.98	125.83	159.12	140.89	173.1	185	136.89	117.4	114.6	165.42	110.86	131.3	188.02	156.57	115.85	105.15	127.31
32.4332	111.12	123.11	160.16	75.7	122.22	151.26	96.93	145.16	135.55	189.67	121.17	125.8	141.79	109.86	117.49	135.27	128.13	135.53	182.97	111.45	93.92	113.07	121.95	157.11	113.65	163.59	133.39	106.11	120.58	151.78	133.64	173.02	181.51	141.39	117.71	111.1	164.51	115.11	129.72	187.93	153.26	126.97	109.5	125.23
32.5165	117.62	120.73	165.44	78.28	117.11	152.1	90.07	138.84	128.91	188.56	125.78	129.95	140.51	110.03	115.07	131.84	118.78	141.41	179.26	105.15	89.2	110.86	118	149.52	112.05	156.8	131.46	105.56	124.42	152.94	137.61	170.4	174.47	144.46	113.48	124.01	164.55	108.26	128.94	186.43	160.92	124.09	105.01	124.07
32.5999	113.07	126.25	167.01	79.41	116.88	150.91	90.52	143.97	135.5	190.05	129.88	126.12	137.04	109.8	118.47	132.89	119.25	137.39	175.19	108.98	101.73	111.71	121.25	164.11	111.44	168.43	128.05	111.36	126.92	159.55	132.49	170.37	179.34	138.26	120.33	127.63	165.7	107.87	126.22	191.39	160.39	121.54	102.59	123.2
32.6829	115.07	125.75	160.69	80.77	115.24	151.87	91.31	143.51	134.74	190.43	124.82	119.98	141.48	107.3	122.15	137.06	130.17	133.53	179.29	107.68	92.7	108.67	116.26	160.48	118.73	161.06	135.58	105.73	124.15	150.41	131.69	174	179.63	138.28	113.56	118.26	166.26	104.62	131.15	186.16	158.68	121.08	105.9	129.17
32.7665	117.98	128.15	165.38	80.63	120.52	152.18	92.94	141.57	133.01	190.05	118.33	124.93	135.96	105.65	115.8	132.48	120.42	142.18	170.57	104.2	96.82	115.85	121.14	158.51	111.31	170.73	127.46	107.88	126.8	146.44	133.9	166.29	178.81	144.69	116.75	118.39	166.19	114.84	127.35	188.83	154.56	125.46	106.74	129.46
32.8495	112.5	125.89	172.03	76.75	115.91	151.87	90.87	139.91	136.9	189.7	117.97	127.14	140.92	107.53	117.01	142.17	132.43	139.83	175.81	108.08	95.29	107.79	120.23	156.97	113.19	160.74	135.74	108.09	120.62	152.97	129.95	172.44	172.11	143.28	117.1	121.29	167.35	111.42	131.98	189.04	159.79	127.6	110.37	124.83
32.9329	112.06	135.65	164.23	81.45	124.9	151.77	89.48	140.75	139.1	190.33	125.23	122.26	142.34	107.09	120.03	127.82	120.06	144.61	176.29	108.52	97.15	113.5	125.09	150.99	115.6	163.99	142.21	105.79	126.21	153.46	133.79	173.17	181.93	145.4	112.2	122.26	167.24	107.21	128.76	189.24	157.35	127.02	105.23	125.49
33.0164	111.76	120.61	163.06	80.2	121.36	151.63	92.74	140.67	134.58	191.88	129.47	125.11	141.65	109.06	116.26	137.18	118.81	141.44	174.59	112.47	93.16	110.35	118.61	158.28	113.98	165.22	128.79	109.09	126.89	153	135.91	165.77	178.52	141.42	118.07	121	167.61	105.96	129.23	189.75	162.74	125.03	103.61	126.48
33.0998	119.43	125.38	165.36	76.31	116.53	152.53	91.45	136.35	134.77	190.66	127.14	124.03	139.01	107.96	118.29	133.17	118.23	143.37	183.54	114.41	91.33	111.97	124.65	156.12	111.53	163.32	132.63	109.36	124.18	151.31	135.82	170.64	182.04	136.84	117.36	116.06	167.16	107.29	133.03	185.69	163.15	121.68	102.08	129.4
33.1832	119.17	129.82	166.41	76.54	119.83	151.75	92.26	134.39	132.43	192.05	129	125.8	139.12	104.84	116.15	135.94	120.26	136.22	174.41	107.1	95.22	107.01	123.63	155.38	113.04	165.29	135.58	108.77	124.67	145.27	137.99	171.8	177.04	144.47	111.27	115.86	166.57	109.18	125.54	185.34	156.85	124.97	105.13	131.7
33.2664	122.45	124.93	161.33	77.76	126.39	154.36	93.13	140.63	139.28	191.24	128.82	125.75	141.53	113.71	122.88	136.1	122.87	143.1	175.98	114.21	91.8	106.25	123.45	154.86	114.6	163.5	133.1	110.12	124.56	148.5	133.81	169.54	177.83	138.93	114.61	113.39	165.85	109.83	128.82	189.56	162.89	123.86	106.74	120.36
33.3499	115.13	129.72	168.28	80.14	115.98	153.48	93.83	137.03	131.4	192.37	125.9	123.32	133.88	104.45	117.19	133.79	123.95	134.28	174.3	108.52	98.12	111.38	125.69	153.89	117.54	165.91	133.09	107.07	123.03	155.54	132.49	169.73	174.27	143.04	113.92	120.21	168.55	105.01	132.27	191.23	159.64	122.18	106.42	122.39
33.4328	109.77	124.45	163.44	76.48	122.99	152.64	96.65	141.08	135.41	192.05	119.91	125.83	139.35	111.54	115.31	137.99	120.99	144.09	177.46	109.94	93.9	105.56	120.56	151.75	112.9	168.78	129.3	103.52	125.55	142.2	137.67	176.62	178.33	144.46	112.55	119.58	168.23	111.82	126.34	187.58	160.51	126.28	107.3	127.52
33.5163	115.25	123.81	159.99	77.41	123.54	153.4	98.48	130.65	131.11	191.35	124.93	127.17	140.75	111.12	117.14	135.77	120.73	131.72	182.04	111.65	97.73	108.98	118.47	156.92	120.03	160.86	127.17	104.78	125.25	148.76	138.84	168.11	180.58	139.28	113.04	118.79	168.55	116.23	134.72	188.72	162.02	125.96	104.28	121.19
33.5997	118.64	129.78	166.41	72.01	121.16	153.06	93.45	139.8	123.4	192.55	123.84	118.84	141.5	105.03	118.43	138.35	116.09	140.75	184.21	111.04	93.14	111.71	118.88	151.55	113.73	166.31	132.52	107.33	125.03	155.25	138.86	170.4	183.06	146.56	115.11	114.11	169.38	114.35	130.4	192.28	160.97	121.6	107.8	122.91
33.6832	116.59	129.98	159.85	79.22	113.28	153.93	93.25	134.14	129.52	192.48	119.14	124.27	135.91	105.41	115.75	130.86	115.6	139.7	172.11	103.7	94.32	105.96	121.39	150	111.79	165.67	133.99	105.03	118.23	150.59	130.27	171.83	176.85	138.75	113.53	123.96	169.22	106.42	125.31	190.68	159.64	124.21	101.87	127.86
33.7667	109.54	120.88	160.65	78.36	121.57	154.16	93.14	139.67	131.3	191.94	125.37	124.06	135.81	112.93	112.92	133	113.66	141.04	167.39	112.99	91.98	110.02	127.03	149.51	111.86	156.3	139.01	108.49	123.34	151.51	131.81	167.12	180.25	137.8	115.83	121.26	169.34	107.03	124.99	187.47	156.6	121.14	103.69	127.41
33.8497	112.81	117.85	164.49	76.87	115.11	153.86	92.42	140.08	127.31	192.72	127.6	121.58	134.57	106.95	109.3	134.45	117.63	144.58	172.35	113.18	96.45	104.71	118.24	152.33	117.42	167.57	132.33	107.64	122.1	146.78	151.03	171.19	183.34	150.7	116.04	117.69	169.77	111.62	131.5	192.43	153.64	125.78	106.4	125.19
33.9331	107.01	116.04	158.28	81.13	115.27	153.67	91.81	133.27	132.48	193.12	123.02	122.59	138.92	109.7	118.9	135.77	119.48	132.36	176.58	105	87.24	109.04	117.74	151.89	111.31	162.83	126.65	115.14	125.22	146.56	133.93	170.64	169.74	143.39	114.78	116.29	170.89	110.09	128.48	189.33	166.58	127.5	105.21	127.81
34.0166	112.95	122.44	165.74	76.39	121.1	155.72	92.65	139.18	129.52	192.63	125.03	121.75	140.22	110.12	119.4	134.81	117.95	134.69	173.02	107.93	94.38	115.36	125.98	154.51	108.83	170.7	127.7	105.84	126.56	150.77	131.07	165.15	175.65	147.1	114.73	125.37	170.17	112.55	129.87	189.67	160.83	120.03	108.37	131.72
34.1001	116.85	128.21	160.46	74.77	117.17	155.55	88.99	134.84	132.39	193.42	125.6	118.68	132.33	104.08	122.1	123.51	119.34	134.75	175.33	103.06	98.05	111.45	129.56	157.89	112.96	167.21	125.4	114.92	124.24	150.32	129.73	165.77	177.4	145.98	115.53	118.1	171.01	110.52	131.11	190.04	156.54	123.78	109.03	127.95
34.1832	113.08	129.78	161.03	74.1	118.7	155.69	91.89	138	131.43	195.18	127.24	117.71	134.55	107.64	112.87	131.2	121.32	137.04	172.21	111.04	93.52	107.8	113.48	146.33	113.56	161.56	134.65	109.39	120.49	156.16	135.41	168.83	173.71	138.17	109.65	117.36	170.08	104.08	132.6	190.48	165.84	127.55	105.46	128.79
34.2667	117.97	130.27	161.26	74.85	116.96	155.32	92.62	140.05	133.01	194.02	117.95	128.27	138.54	110.14	114.17	129.43	123.23	138.66	177.49	105.59	89.04	109.32	122.29	161.24	110.86	166.6	130.19	107.97	120.44	148.81	134.05	171.5	176.94	137.35	114.84	121.78	171.6	110.08	127.12	190.59	162.58	120.15	104.16	123.51
34.3501	112.03	133.67	160.4	77.45	113.77	156.47	89.71	141.74	128.44	194.49	129.26	115.95	137.19	112.21	117.04	133.44	118.81	135.1	174.01	111.07	98.73	112.49	117.45	156.62	111.13	162.54	125.58	105.09	126.96	151.89	131.06	168.7	175.94	136.02	107.44	120.65	171.91			190.72	156.1	121.14	101.58	124.94
